# Supplementary material for: Construction and Characterization of Long Non-Coding RNA-Associated Networks to Reveal Potential Prognostic Biomarkers in Human Lung Adenocarcinoma
Source: Front Oncol. 2021 Aug 27;11:720400. doi: 10.3389/fonc.2021.720400 (PMC8430225; doi:10.3389/fonc.2021.720400)
Supplement: Supplementary Table S1 — The raw expression data of TCGA LUAD dataset. [file DataSheet_1.zip]

Archive with 1 entries (1 files):
- Supple-Table S1.csv
