# Supplementary material for: Construction and Characterization of Long Non-Coding RNA-Associated Networks to Reveal Potential Prognostic Biomarkers in Human Lung Adenocarcinoma
Source: Front Oncol. 2021 Aug 27;11:720400. doi: 10.3389/fonc.2021.720400 (PMC8430225; doi:10.3389/fonc.2021.720400)
Supplement: Supplementary Table S1 — The raw expression data of TCGA LUAD dataset. [file DataSheet_1.zip › Supple-Table S1.csv]

Ensembl_ID	TCGA.MP.A4T4.01A	TCGA.05.4250.01A	TCGA.64.5774.01A	TCGA.97.7937.01A	TCGA.97.A4M6.01A	TCGA.44.A4SU.01A	TCGA.78.7155.01A	TCGA.78.7163.01A	TCGA.55.7574.01A	TCGA.78.7535.01A	TCGA.55.8619.01A	TCGA.95.7567.01A	TCGA.44.7670.01A	TCGA.44.6777.11A	TCGA.55.6979.11A	TCGA.44.3396.11A	TCGA.NJ.A7XG.01A	TCGA.44.8117.01A	TCGA.62.8402.01A	TCGA.49.4507.01A	TCGA.J2.A4AD.01A	TCGA.55.A490.01A	TCGA.67.3770.01A	TCGA.55.A48Y.01A	TCGA.44.3918.01A	TCGA.05.4249.01A	TCGA.67.4679.01B	TCGA.49.6742.11A	TCGA.55.A494.01A	TCGA.64.5778.01A	TCGA.50.5931.11A	TCGA.49.AARQ.01A	TCGA.95.8494.01A	TCGA.55.7726.01A	TCGA.44.6147.11A	TCGA.78.8660.01A	TCGA.49.4490.01A	TCGA.J2.8194.01A	TCGA.44.2659.01A	TCGA.78.7633.01A	TCGA.55.8299.01A	TCGA.67.6217.01A	TCGA.67.3774.01A	TCGA.MP.A4T6.01A	TCGA.50.5942.01A	TCGA.55.A48Z.01A	TCGA.99.AA5R.01A	TCGA.86.8280.01A	TCGA.49.6761.11A
HES4	3.71584364503216	2.47846743678889	2.52444916292858	1.95961409181665	1.46108628589814	2.20726643030538	3.67517745186788	0.849096587426651	3.42249084529357	3.4922865383987	2.19770957518329	3.86288882115908	2.88051002633375	1.83132789306907	1.43418466799114	2.07181331742224	3.1213869623942	4.34041385050609	3.49912875061656	4.0917189418757	3.73424981784119	1.50371590185435	2.79890948171608	2.78217560946405	1.8070056588329	1.6509255901273	2.15782066531032	1.84516790390532	3.37710559453244	4.10367080875261	2.41662529825536	4.46818690013002	5.28817613716344	1.71712014015346	2.49586269648619	3.7008152073086	2.11209627586999	1.34221919952984	1.43396075395301	1.19050995006519	2.63732488520433	2.77409719895371	1.97325116198658	3.46202400569389	1.03060536236091	3.29914578304052	3.43243472665083	2.49145204353238	2.29687567491599
SKI	4.41448224893201	3.67357024984936	3.88156358239038	5.05337137002485	4.58530596504175	4.46728471228101	4.89955876486794	3.33618838795485	4.80029797056118	4.92215014750377	4.68799985504866	4.38778442999655	3.5046308303089	4.66282822207706	4.39507088279045	5.24371106850466	4.33357324567516	4.69930675166924	3.69420174882397	3.01194199668324	3.72376240513291	4.65756309710358	2.89254182774547	4.11509027039347	3.10349896310141	4.44818621102436	4.64519542412316	4.35125315001137	3.91420660819621	2.97523824874536	4.93431936607082	3.57933322483285	3.82440188398242	4.70022445604963	4.79266643311986	4.03210570007636	4.35882163473877	4.29022380667891	4.65221812144683	3.93471115655109	4.33497625233322	4.40848818659136	4.44181237015319	4.67924439543098	5.02245799002303	4.76817225644743	4.63348570445198	4.89952653791787	4.67527445201297
PRDM16	0.313825489146005	0.350423714340119	1.0982723290122	3.34997701130399	2.75710627873201	2.11823214716241	0.0366075611749386	1.55635034619781	1.3763981111777	3.19189978742945	1.96349799034812	0.715929561625779	1.91006127339274	1.65237163857234	2.0057742897243	1.77969985056768	1.78225870849979	0.121286866360717	0.0744650663353592	0.0340957321234052	0.245896490784182	0.0385956268613947	1.48248018749773	0.184559863072487	0.122387237358811	2.70855821200983	2.45969622188614	2.0606238259284	2.34485713189811	0.181768957666951	2.10575912018537	0.283376095691162	0.206649448807765	0.180011467601358	1.48742165930998	0.601146045536066	0.934662621823273	2.69881686732008	0.15948087557498	1.62030492319778	1.06998677721377	3.06291424411973	2.07656454015956	3.53332723875346	2.70451951865723	1.13904801689979	1.45542377944622	1.81411679692587	1.92603623109673
TP73	1.38303718742896	1.3223535729437	0.259807250140289	0.566027109002601	0.810797854568942	1.33464631942694	0.0865894129885822	0.185495116849793	0.529793707903396	0.975014226867973	0.714523614308054	1.71187721368663	1.91199421202325	0.710863208904646	0.398474930518216	1.01592045344436	0.384309869736239	0.798401837961883	0.638172912998571	0.370222176876938	1.02513293725703	0.590506909491228	0.961724162513356	0.694610827398813	0.605725808039363	0.989028351743764	0.721533388780284	1.29837275598785	0.685810433041831	0.432682550508825	0.13828984614372	1.05252995943457	1.60066841134146	0.936929474882528	0.3966531672118	1.18187263309982	0.488002737319162	0.64007048620464	0.302649170372913	0.78097666690326	0.457950483616121	0.85014933777651	1.93460091898364	2.53088108391043	1.01064318657952	1.28222270116239	0.341341649918631	1.35956510914996	0.22321451484044
CHD5	0.0528026110805826	0.00662399638806253	0.00341112440244235	0.0243101080515449	0.019363833950731	0.0339391112290309	0.0242057005828167	0.00233192968954137	0.235869219942158	0.0609975094392568	0.0604921147410879	0.0370078533068337	0.574890241849984	0.122999101146968	0.0179931417657686	0.050446456044236	0.0283976082470081	0.0458883107448	0.00342637813496582	0.00998674597639888	0.168120763928993	0.0128195549387984	0.0209741906496847	0.00334846064392846	0.0116000442275569	0.0545394112866914	0.0425267859800615	0.0345319010975367	0.0240575914189615	0.010212357028999	0.0715519176171737	0.0275313745585558	0.013105433478612	0.0221050179324661	0.0526368973060245	0.0227161135937946	0.0370816123056955	0.00217580069480967	0.024462895884468	0.00861605297994034	0.0303912250287353	0.0295773209489924	0.11203591809438	0.110174964364067	0.0230083665668727	0.0824365328011513	0.0618570899639341	0.029270602182806	0.0054922155843227
HES2	2.40597978592402	0.559918118794798	0.272422823852461	0.199757702813263	0.518561694905278	0.352837647400231	0.0583357438540696	0.327073747478297	1.46100186269992	0.956262200696119	0.781357982467522	1.37206398082697	0.776147264710051	0.545260469748737	1.59458130113631	0.769231512419174	0.163484893785204	0.167303673565001	0.0553948149788273	0.989829693976738	1.31613817714575	0.233274855648654	0.26411195139472	0.394534602496074	0.22248061711641	0.225435973451328	0.196505693689592	0.806386182018622	0.0913390792182407	0.352980770616405	0.960845791870079	0.184670634851221	0.249952980436583	3.89331485997832	0.468653630401116	0.373088017879762	0.20973503244024	0.497063018355737	0.108623306724408	0.0588493341364757	0.634351646148683	0.317607138494289	0.410083257169223	0.501490858959467	0.25233267639659	0.315078338527129	0.391348831103069	0.660917600060259	1.04294795507877
PHF13	3.70945492829964	2.92727386846401	3.28280734845448	3.73687027147414	3.48252177628901	3.39952071831213	4.51560288169378	3.64239463119112	3.43465502318299	3.75905431405428	2.6030725140185	3.63883456562728	3.90569591361961	2.49056975773025	2.7070624725012	3.11704468783	3.28122058497137	4.08729755645205	3.26193599743163	2.31368390692933	3.90225776522007	2.59500680775337	3.40872899156064	3.33664661648199	2.88387317636056	3.14576558316085	2.83501283049851	2.48582507479421	2.92954215853291	2.76330256828247	3.06090279166221	3.65851563281948	3.11670898081325	3.67714297435685	3.5080748172172	3.05531696058453	3.34395937923337	2.50887523740302	3.0278873107653	2.19816211748716	2.81816898226872	3.77268748021841	3.41391183263497	3.94867466786143	2.87760947536059	3.55007071726707	2.94778478112686	3.35258082503137	2.77209582629932
PER3	2.71792134820545	1.58884371854664	1.85327043347458	3.91618267337156	2.57226573878385	2.33882200860969	3.51568353806523	2.69770352090781	1.35043312942899	2.56307253428033	2.7897335680005	2.59774024588357	1.86650121024401	2.32575500048371	2.55043618141183	1.61180283518652	2.60596161268604	2.97378513760225	1.40717118650067	0.388199565656854	2.05509542708335	1.58234016721094	1.79030893849236	0.899519839902484	1.55879278592491	2.75873205394557	1.70167612458718	1.31666869478056	0.692438722810354	2.07962989574072	2.5664300063311	3.36814829533912	2.43041379946975	2.25567979013334	2.77065117053331	2.22118764163717	1.99917017130971	1.21503645136992	3.58662710284212	3.08530932917438	2.15012934107519	3.09380652518638	2.20886460274568	4.15918356890567	1.40366996688665	3.15049863716721	2.91653805634829	2.92821870434435	2.55382236049756
RERE	3.735033727271	2.70651864492504	3.85574539607334	4.1607878889559	4.51906316106814	4.13472717076424	4.91894967578776	3.45835488896241	4.12894136810611	4.1915534204628	3.81499124312812	3.96824107791301	4.06252001047521	3.6371473893789	3.72836110946069	4.39835558500046	3.27331878370978	4.15370506063663	4.08480045425426	2.18052619278478	3.71621961103221	4.6155729620888	2.71067734041409	3.66917490511572	2.58182430526804	4.16873645433256	3.74482333883838	3.66093684012037	3.43106422477791	2.56874986737643	3.57610733227475	3.87134976515302	3.00959001676357	3.15303943910114	3.81461297459424	3.35515789812207	3.71088324110783	3.56281670640867	3.84817499349054	3.30328087681121	3.41832878927061	4.30769209029409	3.71207407715186	5.58832457915698	4.53934951716556	4.14202606493017	4.12855851430748	4.20521954027562	3.63176458192571
ENO1	9.08285458854985	9.02876585144373	8.84658577314006	9.54868555649948	9.58280830220086	9.26730153922439	10.0902773091195	8.74385153540741	8.68889824342014	9.12808154278715	8.02251633472187	9.51097219764407	9.3527089016685	7.90913993178745	7.63799928742853	7.53734350860251	8.96033316432042	9.92011128154279	9.19067342574839	9.01517827832456	9.55188679640664	9.03552550952604	9.9069007472272	8.96111988221966	8.52954783877144	8.54216416323939	8.53134374460996	8.18665327206965	7.42871576001605	8.64922788776168	7.48832481552412	9.70002837516037	10.6361873066344	8.93671902665782	7.90233146659934	10.1696866121591	9.66731328851305	9.16141957761435	8.83282609576806	8.38645105720035	8.78039194422261	9.24869321400722	8.38715851987992	9.43847418770595	8.10007794421062	9.68077468813509	7.7098166095349	9.22538103607598	7.49912218282658
CTNNBIP1	4.16026412131887	4.26793527102215	3.259298508441	4.33023658802072	5.16619789667882	4.5520860073214	4.54647372162392	5.68199838894622	4.06135200099449	5.13171843436505	4.17139436563178	4.36096639220713	3.25217537269642	4.05390397914451	4.36213310657901	4.44014389881092	4.87735032366933	5.20065113622524	3.3005668192455	3.25251672792041	4.62681948943248	3.66581165718658	5.90747084092033	3.13492044767043	3.1121609614077	4.40372921958341	4.38902301952538	4.21617584187378	3.53248766894796	4.36774948010003	5.34342134536127	4.41963256867487	4.55993691852866	4.14599509310742	4.06793266089083	3.06561915468962	5.04841991542879	3.97955550150339	4.66853693157927	3.66061831028735	3.71604832773226	4.63296404411769	3.86128734572176	5.11325991396578	4.30631824319602	4.83356548161758	4.28471405011862	5.01415491395923	4.75282909989731
CASZ1	1.81828697689903	0.515610441053329	0.992228654101221	2.23664419354913	2.01068384941102	1.80252583945747	1.25703068104696	1.99047248668451	1.74564594688487	1.40363647860094	1.94414214367535	1.60418344401871	1.3114361990931	1.85175788024164	1.77389496209538	2.24824314660263	1.26069646054234	1.07941727309147	1.18769858242321	0.332711762121728	0.567507327220838	1.55434172343224	1.42400207163816	1.22276899829163	0.570817362233726	1.45407514448315	1.65882981374567	1.52972288141774	1.3502451509552	0.542564177762928	2.25969928136258	1.51151071669121	1.13718337503469	1.41155687796869	2.12247649071213	0.877880688328999	1.69267961866382	1.78018412627051	1.42741526877221	1.78569666106324	1.12561576909837	2.41114123278739	1.69838006397499	3.12716235326996	1.46842745407304	1.23246541770501	2.14497567364849	2.00737580003702	2.33049322441435
TARDBP	2.22619568964488	1.97498140287158	2.1463544990672	2.31190723632755	2.29361142579785	2.27579055806344	2.48776434314719	2.06841438641603	2.26750488144661	2.19581119147589	1.90611979068905	2.16796553710827	2.28526512090717	1.91955129123752	2.03129322861801	1.85136217984413	2.19894291776984	1.98676229350715	2.32263808993352	2.0201807832678	2.27057206620764	2.03841896744878	1.74569469376336	2.22976015056827	1.8183290936857	2.02886397941456	2.12184246937545	1.80344673723473	1.98931891448872	2.01238010229523	1.94495599768938	2.28460463474536	2.23034613650926	2.25152478906481	2.28086199187434	2.17199690553102	2.11780181224612	2.14275728415106	2.06930180867373	2.05102757603109	2.11138549172092	2.22719622062835	1.9759449278932	2.32797772268813	1.89862746961355	2.15431989931388	2.20134621760727	2.17966417637022	2.08745325067312
PRDM2	3.06535185803651	1.9924875670337	2.88334269200535	3.06522442745939	3.35975354533899	2.91197985072206	4.0183358894977	2.87648375299354	2.84427888087847	2.04419178962443	2.64336443451912	2.66515941560013	2.53375801802497	2.5267812378208	2.69110728438425	2.65486828146451	2.34236190235419	2.88574341240211	2.49393325030394	1.20518936736379	2.76850222890374	2.36902925278334	2.43441607538725	2.14367719765536	2.5501214938329	2.69309794110236	2.36297281977994	2.71276291805178	2.38120569878556	1.77423409535604	2.72195522883869	1.94730507522543	1.90529887948892	2.68586419595124	3.31777637417756	2.41023201882823	2.32313885134064	2.79075272196204	3.06437983871314	2.67776232497698	2.57764117274299	3.59415292387909	2.75542961508159	3.75341992993828	2.68574524776261	2.31998263585765	2.8709820854248	3.2186600742438	2.57343763417259
SPEN	3.5581919859011	2.12460545549256	2.95783318922151	3.29323413557709	3.32584243485384	3.30334566562803	4.01298021038649	2.82862383961815	3.06226774108417	2.70965729049632	3.21426225437966	3.10926461098365	2.78626239055595	2.8197557190414	2.90834044125306	3.37364965138859	2.66048197560893	3.13854669666928	2.97095585141957	1.95045043575481	2.89133682096893	3.90101952793559	1.97676680199301	3.02891100624047	2.51752947162883	2.96810408631518	3.19542617887853	2.71124498381375	2.68708825893525	1.67818287860054	2.97902067872733	2.85712714616892	2.63862023946578	3.19190951688719	3.41512566137549	2.96285404990181	2.95964373713776	2.76350020636041	3.43964172734613	2.59987185599644	2.94690590807507	3.57873876196328	2.8001007020528	4.12706917628763	3.71360154948962	2.90815824706925	3.06852129335766	3.22076760074044	2.80236690287599
ZBTB17	3.4827065307879	2.22266532732002	2.99926043717939	2.80795019915049	3.38547056336781	3.65988894513846	3.48736921997071	2.62690168646236	3.15760078629253	3.4639531211704	2.86876143600904	3.34638809378073	3.05866896675215	2.4497317949232	2.71197900080313	2.80736305771558	2.65425968131676	2.79750592546933	3.33887988441495	2.75252392725536	3.26967558267371	3.5965208194683	2.51878329737332	2.32036748465317	1.79235353224307	2.67951627612788	2.53830244311051	2.17459506695595	2.46988392865906	2.78867135496648	2.28037649023963	4.15896560523816	3.45157656975738	1.87384377651342	3.13176124272655	2.91571689085119	3.73454343664562	2.57540039778779	2.70588926899223	2.43253661149913	2.73963933039511	3.06902532517675	2.49157070226052	4.17468357077795	2.364513870093	3.19139318590543	3.51385907999236	3.13957192004447	2.5806685770914
PAX7	0.0209110818250198	0	0	0.0829198660331058	2.71996073008809	2.860269352124	0	5.68651028465985	0.479431640148163	2.01909194571834	0	0.251782151738544	0	0	0	0.00573343571585849	3.29014342076689	0.00291882696133078	0.00536418780828651	0.00938913979423832	0.00844009510423269	0	0.0407908153300088	0	0.00780506612822193	0.00347890097826086	0.0279011532468746	0	0.0282256956039137	0	0	0	0	0	0.00984681215028421	0	0.128598123763789	2.82451624495913	1.3826290274263	0.00810023887104168	0.0683425510071179	0.20173124940361	0.0117271366280763	0.0162142355276386	0.00604300378601653	0.680188504172572	0.441914044557399	0.0493311392881377	0
ZBTB40	2.63332500095927	1.36598040125029	1.93248074925431	2.48539928594662	3.02479314386254	2.72824916133893	3.64999629905534	1.87532559579484	3.08552110693632	2.42573795649473	2.58379384968423	1.84282544593335	2.09871043473291	2.38777253026999	2.4202523579324	2.40286692980575	2.00855263890683	2.25335189971282	2.17470143758232	1.30892955321407	2.30694687436453	2.02161593696264	1.40870203146633	2.29354637328061	2.20934502966723	2.46791614698622	2.4771927714845	2.02574251098994	1.8446058635653	1.18660041101701	2.14874297895918	2.38393476427898	1.82754328508717	2.16528375672353	2.12702305432171	2.22025531938415	1.60471717946599	2.31491014547317	2.42826168201675	2.21146509982002	2.53289634666774	2.62959056919358	2.18489609571559	3.0033257912113	2.49227814823694	2.00538537810859	2.81207539754296	2.50672689840192	2.04010241532514
ZNF436	2.47895012922462	2.28458253747875	2.39627599638727	2.56749218205046	3.16298879145032	2.86416436270439	2.87400165007838	3.13136533773307	2.53385802301826	2.1702334248087	2.3378742706593	2.26399496558775	2.09432459610728	2.30766721655339	1.75440398679116	2.3377806865636	1.74419349412353	2.58663781062396	2.40003586826346	1.51197002699619	3.05153191896731	1.90436589233275	2.08404633387633	2.60920683285535	2.88720735699531	2.69512623751344	2.17448388371482	2.26365778986364	1.90139564856298	1.73789470151786	1.53235250829715	2.2272132190832	2.05814452914512	2.89545797354964	1.60065684466276	1.70634839059489	2.36107244353073	2.38435921337408	2.73289570842668	1.79202624798694	2.64319904946102	2.29462728776619	2.4010934873844	3.73885277347292	2.69696304824877	2.88690033044933	2.44919844811272	2.87092308906295	2.34961186656579
E2F2	1.74136625397503	0.622315554822116	1.53633369425365	1.03359792426559	1.04062796923605	0.930512939602616	3.26553958566431	0.269303671713225	0.945210661522945	2.47110635569295	0.752552951899044	0.968425449366703	1.93613677627177	0.43444138503905	0.295664203496968	0.282751369803102	0.180530756123942	0.645831290869824	1.43644473710358	1.08264470117471	1.54139125677621	1.51613744429446	0.316727641622922	0.884772222038115	0.99698321265615	0.670948121928729	0.464175855010663	0.401077085261838	0.775983411983991	0.627627663846257	0.119994853887783	1.99000106071456	1.72195718964253	1.78596424954373	0.561082548129294	1.64984838554386	0.749179671498901	0.37646176892655	0.725466047106292	0.673478658117928	1.01735817031014	0.454913375932597	0.647565100364989	0.983580776927129	0.238381414693009	1.25922456082537	0.645790945148841	1.06750676189746	0.336488295256151
ID3	4.53740867726503	4.67195152617121	3.87574279786275	2.97042478915794	4.22969739925338	4.10509673667772	6.4397800934964	1.96765056320308	5.7025460800675	3.00967592428259	4.58988683137722	4.19227034131128	3.64295109544414	6.13846417581232	5.27558225555443	5.85638436058981	3.25301823183886	5.01209566952039	3.42794907506469	5.71978424177341	4.71369879519312	3.93610395616996	5.88386739033356	3.58474548236259	4.3116485890914	3.65858914501337	4.37842552990452	4.91954020927191	3.5356021327293	3.34875270487811	4.99164760622894	2.47496407629711	6.31436328425047	3.78320870847921	4.57195691546601	3.96893630183366	4.61591973273778	5.00933293296631	4.55902860477318	4.77749089964183	5.83626518706115	3.89106321588301	4.858648123292	3.56917807952167	4.30105691432996	4.15112597640866	5.60660403114441	4.67065492311575	5.58434578429435
PNRC2	4.9012997849681	4.30038496311553	4.39897743310447	5.22975752697774	4.87547703352939	4.85777218996784	6.14898253758825	4.96292474208837	4.56559733163847	5.02428382813728	4.4604703912767	4.49799768653723	4.22967040673309	4.77717853303375	4.78872856273834	4.72424848665605	4.63051968298076	4.73256477318535	4.80366213003613	3.87058631416533	4.99618228337502	3.45507213217658	4.95919766209232	4.44823983033525	4.80566928927738	4.39292848961227	4.9475809491595	4.83805084502566	4.4465264882688	4.96539933731389	5.25007542319342	5.6231292939799	4.5826415280232	4.29032140072031	5.57874016110288	4.38438372258934	4.60539836418537	4.72406183160302	4.92091080950702	4.77634688285038	4.48319735232387	4.93457723106042	4.89466217229424	5.50549246526529	5.11609088245773	4.33265383310872	4.94163226862216	4.9783404619953	5.09615565895071
SRRM1	3.76750953984796	3.28184674618201	3.47518861943654	3.99770991586627	4.09242047753361	4.30167768441753	4.45082343539059	3.86822402346039	3.65328471590649	3.63202049818966	3.29220079496505	3.47625317848192	3.36154105706646	3.23640506200043	3.40374432755577	3.39959829342634	3.29982912935663	3.65197961888587	4.00984252343271	2.75515718773969	4.07578407441425	3.68096453928082	3.52154159798474	3.56807101850015	3.15141444011962	3.3645916458278	3.67939436967127	3.40402269829517	3.21397058556097	3.18626844157163	3.38972857307291	4.77282152851597	4.07704843370339	3.54013269684444	3.67134711144066	3.42698091289612	3.59978123091292	3.4171085055818	3.7286133529073	3.53976117659226	3.55620546493077	4.32471795039705	3.72246740897677	4.57827672393404	3.80596844161379	3.92203246622041	3.74327273680767	4.06791904320251	3.27879704828131
RUNX3	3.0725366275531	1.98614702252737	1.2172881488229	1.85993922838242	3.8068894840607	2.7167704159152	0.994754053715033	0.956725502807324	3.34586201436424	3.0475806790997	3.0970654391799	1.92104697636867	2.69447121082388	2.87955587184467	2.90936283819412	3.35262344417097	0.847828669266162	1.52453535587251	3.0053058916777	1.80863738811116	0.776086528133462	1.67387871182166	1.87726991607292	1.3787876682414	2.50556158550823	3.26095572300458	2.31280537028674	1.56552952020495	2.83969514061859	2.56657272306651	2.80273377913501	2.03621959564465	1.7054934374368	2.70112092130343	2.90046598679884	3.15294172603428	2.67262705629591	1.93669691001504	2.72917468081517	0.771704361921012	3.14155391077484	2.74924896686479	2.33947444720199	2.77082475213444	2.08201231586847	2.46858493581402	3.15770839188851	3.04749927875117	3.08990529572293
HMGN2	6.61539476047174	6.28123002759329	6.15224647892991	6.42331398090477	6.6068744590722	6.2341742571657	7.31578887575957	5.65551542381398	5.82982448308353	4.95162177786454	5.72354690004232	5.86108772134807	6.28163430118121	6.02035654022118	5.85975905686961	5.90167362067506	5.52899222427045	5.6751481736604	6.64339511345557	5.5095167245351	6.44041562064769	5.82601103722967	7.27824384488048	5.91119639516803	6.07780533400831	5.55209487243113	5.88932396353188	5.97291052830307	5.29413378176973	6.79284036881414	5.93709995301365	6.19124383915786	7.19747687572737	6.05895854552744	5.81346363834144	6.30242277398645	5.91666594847742	5.26561888306652	6.02769652883076	5.98148116106808	5.4241084613541	6.34626370971409	6.05082090610758	7.05152393136965	5.71011060079091	6.05122557314718	6.17035464614596	6.64516582519053	6.11952825665418
ARID1A	4.57429278643837	3.32594143151813	4.58398660162052	4.61010338659672	4.19460986808683	4.40412501145407	5.2487913927372	4.0889781093546	4.07857603052786	3.64053057063393	3.88362675502593	3.90793578275339	4.2274871321411	3.64521812478941	3.98533014299455	4.05977927135352	3.62050709559572	4.46849575523278	4.28584325011833	2.24317515278566	4.41312691799386	4.49002086011685	3.28112788478371	4.21876930311044	3.18508013862376	4.29273384655553	3.90636852173254	3.58988151761743	3.92261169708852	2.70747156383323	3.41308964306974	3.33203661165202	4.10842190622779	3.89702176300391	3.62193958146619	4.27599581443175	4.05482035269242	4.30164084172458	4.17536731122789	4.22769114110198	3.99480399299664	4.36220911354772	4.08313395025474	5.27416402109454	4.30120117441964	3.66064149240784	3.8921083013906	4.24815234563293	3.84125798429499
EYA3	3.00802151317305	2.11982131390423	2.33783290955574	2.83322037120173	2.52306272501838	2.79607059407548	3.25192666616073	2.81481088897184	2.57441125400233	2.1515020135549	2.41535967698224	2.15131556572396	2.31947821580089	2.13399481364212	2.5563238526093	2.4399647473336	2.06807952642602	2.50835194985953	2.77402432852881	1.53447149392408	2.34629455639501	1.91358937564048	2.10834715361356	1.87409256068284	2.5486975105932	2.35319139587315	2.87350711256544	2.07682843256987	1.75121164003593	1.79378248245754	2.2917916580492	2.52366906013716	2.40642684037765	2.48211940459833	2.48842410988242	2.24749889884373	2.18650307100596	2.47299882480953	2.67025856181459	2.18329349523275	2.40324600760556	2.74236144908356	2.2911294819874	3.34594867726457	2.53469150190981	2.08987102639487	2.5500132407636	2.76444691545404	2.44041333567285
TAF12	3.87340881388731	3.31217085118075	3.10996136395105	3.74084411769021	3.59958300631498	3.45465510098696	2.55896503771157	4.10583720152435	3.25077670086687	4.72333263457456	3.16910103565182	3.49401799490255	3.20638369851236	3.11553585319273	3.11235391177415	2.66587039491771	3.23972942629115	3.88726596531207	3.44247913906797	3.9303015615525	3.52956745808053	3.77319646452259	4.53329411996292	3.31020499522913	4.04668912123636	2.91358004660952	3.32639030354515	2.87085448654428	3.15793975077282	4.11219538257341	2.80728839185571	3.93441469275113	4.22793217822421	3.7890152459152	2.53396288487737	2.87490953540012	4.32976195002332	3.77249730907852	4.03108245259226	3.24980212996811	3.50182061088449	3.9218583537693	3.15088588065657	4.25932606176246	3.29927794452393	3.68148036091646	3.38613573791161	4.07293129134926	3.2217057720919
GMEB1	1.91667278295651	1.44326075789801	1.455997895357	2.32646703593021	2.03929053247927	1.91585418739358	2.41202409620722	1.61393212504571	2.18307746204765	2.22575030689012	1.80706567786921	1.94091039407724	1.96354917225443	1.84949798591242	2.00841432037225	1.88337849770898	1.52965643610955	2.03416427471354	1.98949015371422	1.27813003953011	1.82278140499162	2.0231610577054	1.36784810026529	1.90564927664413	2.06568048979687	2.29088131690998	1.89449026424066	1.78269358864626	1.68882413197134	1.52876929910297	1.79049370565576	2.11187784258412	1.4625282651126	2.44013059889658	2.05988393816089	1.74723377107521	1.70783249000742	2.3207007409979	2.15022019849047	1.53900194794064	2.06034757596293	2.10114820049982	2.04930159055232	1.86400877523003	1.81179509550989	1.92532190062541	1.95215117379218	1.90335639959671	1.87078326017135
KHDRBS1	5.49568799201221	5.68989117085166	6.00657817625541	5.83118344994052	5.45066568144894	5.3771445765801	6.61708519854485	5.23485760073564	5.5165325431758	5.33787703202793	5.09396133572499	5.73787221156865	6.07613424309189	5.15228424805606	5.29878885314738	5.32232206367692	5.1956989108689	5.57000976363178	6.08865331091023	5.63878250965351	5.95735262627062	5.63034460662956	4.78981877903915	5.84625413918624	5.16262766072612	5.88391024589218	5.32924299026045	5.28565804477157	5.26558654885108	5.66955798274089	5.20699760464783	5.76866275274692	5.62653582452897	5.90272962490703	5.4903265978428	5.5157308568936	5.42708179717079	5.92370235276058	5.74101985325296	5.35951594522731	5.4507495886365	5.56407518896835	5.38039511168051	5.51815995419452	5.6547363980631	5.55466162288251	5.2944575413137	5.493079372589	5.28056002556816
HDAC1	5.16302596501703	5.09358134917922	4.99345835813072	5.33281096514347	5.63254558667069	5.24518210805105	6.29286289580357	5.65862346269196	4.91821500779541	5.62080001253724	5.30341759580493	4.47209395527824	5.38446884785732	4.37454655522337	4.24779922618993	4.15510910972696	4.78868822792106	5.39777753654056	5.83617328569994	4.96880859387178	4.95301716140492	5.83634038018795	4.87712354483585	4.63691136002849	4.87358747032131	5.01149512041841	4.28744641766025	4.29112904096444	5.93551787488723	5.23706088041211	4.00899849964707	6.27282621077819	5.10468104959507	5.51918691728473	3.82012365433073	5.15415345534967	5.33539566820769	4.8412358429501	4.82756542273257	4.52365616723333	4.83222156699264	5.28107246260745	5.21051834813633	5.94428437468308	5.79515762514548	4.93380440976471	4.7630744368221	5.29795828228001	4.23701730454352
RBBP4	4.03667314378267	4.05189886735471	4.44173800705056	4.65087938646766	4.21830212133901	4.32903725460401	6.1255470728731	4.87894760611052	3.9258071694238	4.8017312189028	3.55378552692065	4.12079648060211	4.79870731956674	3.76135266092428	3.92588642376488	3.65387086416283	3.7417177244032	4.36838023804811	4.62630993360512	4.29865882179057	4.5520771323144	3.20571031124879	4.95841180491264	4.87189714062957	4.49946251004574	4.67963661537042	4.13539898847026	3.79673649903924	4.31390482879524	4.6280684694986	3.5482393825199	5.09697213591559	4.28407214741693	4.29188715406232	3.33940833225989	4.3983355850747	4.28809487779734	4.12159018994617	4.1308038184812	4.37124683751789	3.80280357529475	4.59693310321385	4.48290733574889	4.6651655720683	4.28095163697573	4.11273012429125	3.84520245082577	4.31396916400955	3.84519278698538
SFPQ	5.53158263767102	4.52553279787315	5.25555559813366	6.01470185986421	5.55092528166184	5.82535733387126	6.11477726691842	5.03569462707864	5.3399889652807	5.05938429840473	4.58736896952262	5.20392134082173	5.73076880935502	4.19881259513549	5.13852995004718	4.63126334052412	4.88147417379003	4.71822811845879	5.67869075666993	5.31406535681594	5.6253711898701	5.00099097288157	4.09675934993912	5.26556145000804	5.08102842979504	5.38076915796146	5.09741029834265	4.51481217717586	5.39497558121417	4.84384212985988	4.93530040778963	5.54225255988699	5.44495404836025	5.6718218130561	6.0228891795768	5.31580173654961	5.10442491567864	4.92835560786671	5.30105834235808	4.71875037562081	5.14240887259449	5.56951890030902	4.7527666880728	6.1007730374651	4.44033965445353	5.44400142837877	5.22235717900401	5.23599067758039	4.64717857145478
TFAP2E	1.80520003688209	1.26718595826408	0.160464212980152	1.34228481750524	2.55179755892441	1.51973915697052	1.52887775016162	0.196827068770028	1.64303461607424	1.38477507010671	1.00925219411032	0.252827724832763	0.249528349861861	0.380249662265938	0.945700155413093	0.522450034046228	2.11505355259916	0.990645982359645	1.37890699761109	0.512801518511736	1.10477183380315	1.53371240407646	1.36255165888153	1.00565251774669	0.660455672442236	2.21459805821193	0.491069644458539	0.523851528165127	2.7660374811322	0.5139312336231	0.434397826499219	0.553732282723884	1.11646545955281	0.31516666765265	0.741179358164431	0.923171898681763	0.343549539393831	2.1450752510153	0.504373738168468	1.73441683374054	1.61934059989554	0.917647880692796	1.5038482962677	2.519658808081	1.15227613843309	1.31132297034186	1.84601886009769	1.73238597674629	0.828198085659205
THRAP3	5.05729569078758	4.82985034982146	5.08900618950555	5.11523130800678	5.11024857021134	5.04847528037756	6.12024813513737	5.26946627504147	5.17010485067376	4.74190232926688	4.88029649509581	5.2105900451595	5.22324145258812	5.0221242766047	5.01271171076055	5.12314983853161	4.94356356810075	5.12297994922791	5.40994659246928	4.08891935959397	4.2825664381443	4.93800622361921	4.26674113970162	5.16429805993472	4.64176224798779	5.31861497988627	4.87718324989641	5.03312827592949	4.91112075735023	4.24222661793465	4.9792278015367	5.02160223882523	5.1380021677288	5.24235416931899	5.07898847429094	5.03168480331321	5.05221883223171	5.49424193146701	5.15071643238247	5.32768998172397	5.29102261533065	5.72208607336968	5.15301098741652	5.59952700036285	5.45442975283468	4.59325037432983	4.89832520001299	5.21303690080739	4.90231016517389
SNIP1	2.66793873923659	2.34258900456081	2.0669127787242	2.6079337700127	2.60747648449359	2.66486132661482	2.61305326615908	2.54457042339399	2.22991876265689	2.36117992587323	2.06534838497848	2.05752267942331	2.30745899195507	2.24183587673533	2.33026367621716	2.17313724166873	2.12248621784726	2.54893231826168	2.31996123715303	2.18948819721594	2.36001015526293	1.82264613065508	2.28953383127097	2.24990885585265	2.6901463055871	2.36026760969172	1.88895463987684	2.22830858670961	2.19964017269386	2.36565482657374	2.29376583570444	2.43559861172687	2.28609827651071	2.55995431818162	2.79668298565876	2.03891891098874	2.6839206811279	2.18441808348338	2.625254228866	1.99593642950915	2.11125140912424	2.82736804990502	2.52061101169028	3.04459604996696	2.54624064797856	2.20924797025588	2.00316822523503	2.53179004822321	2.31676086755586
MTF1	2.55275094101181	1.49221202378575	1.51677064652004	2.41502930844016	2.24373965622013	2.20937113724206	2.44136446017806	2.18684290117865	2.1968689777554	1.78096494651212	2.10962900090776	1.85306646120499	2.07390007263945	1.99890303536511	2.23489663774168	2.31625228080597	1.67596966038969	2.0420263198002	1.89747952884173	1.33374080562586	1.89131596679687	1.80053363011094	1.25146079587101	1.93181846492432	1.65564433806856	1.96647228764589	1.55528227347342	2.03430877477491	1.61090516558005	1.20269518731641	2.32508143739117	1.6671296584575	1.82453840099379	2.47699088570743	2.46767873040754	1.7555915130268	1.69065382627192	2.41231608799337	2.2863847091363	1.6587057670282	2.06095935554508	2.38107350358055	2.20339129272566	2.33385539580368	2.07493707235283	1.69284600030421	1.86742939129721	2.366750107471	1.93205995483644
POU3F1	0.46510530002726	0.0858852759345483	0.0337424099195088	0.0358585326369548	0.403473931171698	0.349377444454916	0.026861354127372	0.104962160565841	0.2448314990605	0.0133326927694566	0.284788549898782	0.14379998744231	0.20686903474197	0.1452370132656	0.170511776584398	0.0945857535220956	0.0470078983301466	0.0548752391623466	0.0778766424703411	0.103086535074391	0.0873272642736852	0.0422821119715844	0.0854216005582527	0.044004940414093	0.136036611439656	0.127547220470461	0.321023713195145	0.0902799805644727	0.0299998180398803	0.287982862119671	0.0701594314592407	0.15361120410416	0.057337382270437	0.190912892719449	0.101429522468188	0.287289694008363	0.215519669759886	0.0428902588955197	0.318381266815005	0.0285127809178208	0.183238828547224	0.164509972010304	0.13156486057937	0.253772630647851	0.123376458763299	0.0946802842596944	0.266335493055735	0.963820899077414	0.0888852402408356
MYCBP	3.73892892982204	3.01593412654077	2.96106819543838	3.65196340162272	3.02216493556758	3.33307740421668	4.15109388870923	3.95258082004473	2.9004652851705	3.80810156085797	2.8425091114852	3.12681636269855	3.08989708872361	3.02270003879763	2.77121376666521	2.89765354708332	3.09804152090161	3.43328540045938	3.22370398064391	3.52105444460989	3.34044224325249	2.97893487954541	4.21150117514514	3.81659280508104	3.55570951719962	3.02178470577311	3.25200850107947	3.39334890673557	3.52527221263633	3.60479693443884	2.81452754154229	3.00262923843776	3.48364334966706	3.56110417263276	2.55402405462069	3.07086976854671	3.68915044963024	3.16934067882196	3.55859931035164	3.36709772976057	2.9249369509022	3.57939095440789	3.72881435307975	4.05985263980548	3.15095914443487	2.93201703893713	2.83719557876483	3.65158649139815	3.04204758134763
RLF	2.82143706243977	2.29945889686572	2.28782912317538	3.12966299117975	2.46323478141857	2.71319458236657	4.00828575136655	2.32958372622031	2.40136965151402	2.31725623298855	2.12244207950816	2.23354107389935	2.46000928420949	1.83866385257696	2.39120332057013	2.38291943901712	1.82892515191075	2.47417862225503	2.55938573177119	1.71130322370454	2.82707948747311	2.34405306331355	2.83807472479811	2.19650320320054	3.7477552213718	2.44002708951798	2.17416328814765	2.23546739607251	2.28806221103909	1.85183374478099	2.64216703887363	2.44327633282311	2.59406379218021	2.76169687012586	2.92341125763105	1.87164627241499	2.23402748762749	2.25794466447267	2.70673017304524	2.03748950175186	2.09830657336751	2.52496832639652	2.53939996857838	3.53190806784212	2.42029554542644	2.26401826799695	2.29617202134168	2.63494802997484	2.14151935991288
NFYC	3.28696138147783	2.51736451424046	2.98087412738161	3.42450711170959	3.73892824770321	3.62806336832959	4.02195203524536	4.07590605482352	3.14705184684936	3.76379888102809	3.28885875698475	3.12892018965995	3.00110726940832	3.10775400271332	3.04877216711225	2.97879250472965	2.87462299971099	3.15537002880878	2.97801352635845	3.6036218515679	3.32862590841079	3.25056735337283	3.75308459315378	2.76114980891319	2.50657620750408	3.29222975698298	3.17196576727474	3.10770825732659	2.86858933260315	3.15445935973483	2.93625011041254	3.82667622286297	3.21556629650941	2.83598089995735	2.77304714177151	3.17565042620757	3.91248075198694	2.83442939188729	3.43876294480572	2.87387438306719	2.86213559132853	3.45293498311378	3.2960838457384	4.50165744330065	3.044243796295	3.32698283004158	3.35370954148952	3.67216295117572	3.19277868791726
CITED4	1.6164131987365	1.2806586767132	2.10733556092204	3.18398687059897	2.16559382123727	3.98621276352781	3.05876318666666	2.03992255021226	1.63852075848073	2.39823887366457	2.77995839080958	1.57703538130059	3.60151426161648	2.33934366527828	2.40791908227396	3.21127777793885	1.59301870007363	1.63608167356444	2.01358624861265	5.53688861504573	3.16437541129892	2.57619654215238	2.58014844554226	1.77708776674975	1.40312677088312	1.81279484192519	1.86461072456569	2.56890668932285	1.61046993611952	1.92367532278495	3.75463265298933	4.8516210574175	0.693508128604167	2.97729086275084	2.92356029180598	1.18408393028048	4.15602189386185	2.11593998783721	1.7094975490169	2.99105419814102	2.27494498571964	2.1518698096058	2.69194189971147	2.51182818512127	2.819844912357	2.20270666065998	3.15701198355478	2.36705255595013	2.85202663043063
SCMH1	3.75522330619839	2.43501872963156	3.6557167131151	2.96007705202043	3.57514916866469	3.6666949560801	4.43475293563083	3.99663299170484	3.11737325326071	4.08056219645041	3.46669852083446	2.53589570888569	3.29226903262255	3.17135184985067	2.98414837223538	3.2720624860647	3.11315051061906	3.19659927833511	3.46080983319106	3.63739603175774	3.26554775874146	3.17698905141838	3.25539301961707	2.74861818045996	2.74239061441933	2.8132638245654	3.80408378675777	3.22920040410274	3.70712973949243	2.48067726671711	3.25915323418037	4.27464297579032	3.30385326590071	2.52717499508667	3.31954301795538	2.8574240340135	3.16577860062806	3.37644178823036	3.78768966609027	3.35425847459517	3.0455971416001	3.26947932531538	3.50347019062673	4.65371578797295	3.63839390580649	3.5692274398975	3.31899598948175	3.58366502507434	3.31825805825042
HIVEP3	1.41694247708049	0.967656928078526	0.823989598696173	0.392266408766063	1.59902153785692	1.22595952183501	0.849545448071808	0.897398513661796	1.20763283202469	0.965083276441045	1.54574113588729	0.681498073863084	1.18614954525031	1.24230896634241	1.3992203753313	1.48361778382787	0.510281151792322	0.490961691677756	1.71800761307467	0.5001858736326	0.586202152829627	1.02820575248418	0.816499013024257	0.652548677786934	0.962993956474057	1.15434539431731	1.00137228516062	1.11473995419773	0.600171651475917	0.768099434517462	1.35246768424204	2.15906105560229	1.23874142676048	1.06881170146176	2.30254057310623	1.20984046691011	1.27179889557836	0.763717491727648	1.02253754267641	0.509092888939803	1.52938440321929	1.08388992409004	0.832387526460558	1.95813554953441	1.02823575467388	1.53197603729954	1.39113715591271	1.51229142546559	1.35579411111978
FOXJ3	3.78343564638826	2.88802359762501	3.67492132169297	3.91810208579694	3.62471463076981	3.7230273608152	4.06270073291466	3.78032170011285	3.31872959947146	3.2118203931009	2.98106751048697	3.17897856588012	3.47213741039915	3.06908247418028	3.2496146160988	3.18816181196938	2.93247024280012	3.39669340997533	3.58280939230015	2.72793731519915	3.56347285878321	4.07364565239698	3.16235448947426	3.4605594630716	3.18987777255817	3.53029960510425	2.9798758848658	3.14650453186372	3.92813199904421	2.44463973895504	3.61999869056705	3.26156002684747	3.37801274563616	3.45389239222821	3.46657578003871	3.19883548473891	3.39806297752451	3.51381888897229	3.71851033486552	3.18659395886883	3.16548057508224	3.87047171686896	3.33212269896105	4.70721832712002	3.45323534761314	3.3005056346497	3.24360665254156	3.7546942218994	3.13183916768075
YBX1	7.68093199346463	7.4253535568169	7.08874215719383	6.7770923549007	6.90472933028924	7.05855797723646	8.53004768572797	7.10593677903199	6.97179921143707	7.32953610759321	7.30799159340328	7.07724075508267	7.99991428140707	7.67109038212121	7.51771830654643	7.54794063542994	6.58419454123092	7.37091008656425	7.93598626699396	8.03373032283369	7.02491729979838	7.47055434123287	8.27214208560584	7.75606946162071	6.91935484900097	7.19200153523357	7.22434359163997	7.73561442290296	6.51854059212466	7.62002084453982	7.53816277587647	7.58766979168419	7.78666798582486	7.56638245564257	7.58797105744963	7.65487210214584	7.50409924274822	7.11733430317154	7.24809874504196	7.16644246220373	7.56652201937612	7.22429987226907	7.26403679899685	7.45620484285418	7.10446550203615	6.82540352186863	7.37037443347849	7.41013696680339	7.60461825240135
MED8	4.44803177628623	4.06358689268674	3.84045567042151	4.52803526065992	4.17135056618395	4.27695320399563	4.744472855488	4.30681094674197	3.99350698710947	4.75498693150748	3.80730975357785	4.17963860741731	4.19377642548634	3.53054037853344	3.53075704916255	3.46108805046264	3.83775839235416	4.24832640450586	4.38112460208036	4.29109943608864	4.10650480778111	4.21753393398067	4.32684351767041	4.13038933802941	4.80644043150989	4.12822529360377	3.84747146738918	3.76074281815204	4.23422307973538	4.75348301454077	3.54018778701517	5.14843707393469	4.8125855317	3.90738967453515	3.52920041775669	4.30086889821915	4.17794319791949	3.96256015108382	4.46593313945338	3.79154208200952	4.02214586975727	4.59530888175787	4.06601157982651	5.21274588254247	3.54497797829638	4.0460468086289	3.80608307331663	4.55663152276942	3.74287265045791
DMAP1	3.56611380022896	2.07412628421635	2.82625539116588	2.9548938892633	3.57672227318443	3.9804903250057	2.8261716170638	3.09967012414055	3.14567776749425	3.14003888884565	2.78377266815037	2.43846228360682	2.72070237915754	2.49072792987324	2.45364008625984	2.30314588690258	2.9996616223993	3.11188503801395	3.2384895295647	3.31748664128307	3.57158874259324	2.02934973249954	2.04387665589021	2.10158667531651	1.99427996982113	2.49742293523259	2.26973245848994	2.2934955142847	3.46021160618559	2.90686669246396	2.49805267702827	4.9334281970234	3.41712550092362	1.62910281509555	2.16185434501036	2.74919001670879	2.84181754236043	2.70219826389894	3.21752037549711	2.30706186330533	2.67298392127933	3.30005587379029	2.5596794142023	4.89339859989419	2.51086583106161	3.10343602340687	3.52603902204931	3.37822640911375	2.57824466045721
TOE1	2.38829344484035	1.76372304565871	2.02332888342145	1.84587300352161	2.922115185849	2.34098249694793	3.80826897422995	3.24367342165533	1.98657085093083	2.74591792605958	2.526247984217	1.66912358646995	2.15057771151863	2.17249987907843	2.13584736117343	2.28765689797685	1.6158641886938	2.02600260178604	2.62363218377228	2.64417514848168	1.90390865056682	2.64326050088918	2.08244336521243	2.01220255458669	2.41698588835366	1.76607904850751	1.98816928123301	2.28412104971156	1.61809266852902	2.19220745781645	2.44484054062582	3.1029878821452	2.24859194073999	2.32471669955142	2.29584818368321	3.07421947183722	2.36328377359209	1.96605426153915	2.78998139370083	1.96805146256395	2.41924442981905	2.80640498713772	2.39659206494836	2.58872121866701	2.20914042196926	2.58316087215634	2.32530728796098	2.68008626469375	2.14585120173361
FOXD2	0.453823350745971	0.460940438966368	0.97196248489817	0.764698923737678	0.533905279516796	0.61881587153337	0.823393833728076	0.35298331874859	0.563171085150481	1.38357998376207	0.446103943571731	0.574278758270213	0.758306378447749	0.418136859495808	0.245918235182801	0.265011663844131	0.617374394742868	0.272436127077738	0.773378614311715	0.245077447462052	0.718733661904954	0.60335956212202	0.846187286001471	0.394632382985011	0.859997967994508	0.396422863849342	0.413876146015655	0.42032640390711	0.886980195999576	0.444321943083964	0.179989720224931	1.37555521458309	0.777601135601125	0.228336322414714	0.300071626196757	0.905284129996946	0.557887662218725	0.33550461634667	0.899360197997993	0.204221225827472	0.233954594531848	0.490900696419054	0.418085863708759	0.963530176307046	0.772747522862341	1.37478951973119	0.41648089058682	0.700528836887399	0.274758485014735
GLIS1	0.217657935204822	0.0886235795538321	0.144423245449842	0.124300691362907	0.14707578571035	0.203199440742224	0	0.0652334813342075	0.175448669709681	0.0563525998024347	0.0342265606762485	0.0733226175200015	0.382370628072722	0.22855937431916	0.0928193183079198	0.122776921259617	0.00908264667284044	0.0523650311563526	0.20299541386161	0.116178263472136	0.229626707770593	0.117785868099331	0.0815530797962926	0.0827821894730953	0.0754997197842006	0.0210365039380458	0	0.043742643744207	0.472290323280603	0.0215448296921586	0	0.0857099115377423	0.0412308209524934	0.258472722279381	0.0684786930042946	0.0120727209286792	0.176302070660731	0.0741561338664741	0.160551680773243	0.0217985631151935	0.127276567617606	0.124966344646178	0.0812450697736298	0.835942039664196	0.162431308490194	0.587829525816698	0.0760465391335356	0.155688257669401	0.051515275987356
SSBP3	3.20914622326635	2.85546663268601	3.49960875998762	3.87289744924882	4.24915375192613	3.67993918980812	5.0076724336178	3.81576835347231	3.66190080401881	4.25198036926546	3.86764503332328	3.27172459707562	4.1042542793075	3.63743592164226	3.88175454391811	3.54616355351613	2.75348258949494	3.07360069755092	3.28882191227171	3.1498017102635	2.64491361717629	4.33155340552593	2.44552458687199	3.4786340424407	2.90531949400762	4.10977527439877	2.90326544046805	3.71809173461887	3.64173660595904	3.66145228642953	3.60942809636471	4.58320046146377	2.7852369859084	3.32057399838892	3.14899717731123	2.44337968272764	4.78927547491946	3.28031243504898	3.63544230076418	2.62908650284359	3.33468977013208	3.81155740552827	3.66853281102505	3.83887316010048	3.84126674395743	3.49339056542107	3.54527612491234	3.7472980170706	3.78006071107487
JUN	6.28136795151074	6.56491632760173	5.65467006129254	5.6919049700402	6.05523606149976	6.63805755220647	3.86769593280769	5.20493819475467	6.54072007290293	7.26238430399253	5.93056827249144	5.3755439468794	5.7904253853521	5.89848921498958	7.82154976751371	7.23484009388013	4.39071020324548	5.90184315928013	5.13417445493799	5.58934628677007	7.07827498782822	6.37093701271564	4.87190844702727	4.43503287502936	5.16239369837829	5.82385905791461	5.35582009053616	7.22163759484406	6.9609532097219	5.70168849802956	6.34670757965142	5.15722599075791	6.65501382307115	5.01661751931585	7.43891053536531	6.75155920116188	6.80923405610112	6.25122707602857	4.71642308617152	5.8470979716588	4.824655470428	5.82079490281814	4.65105964626071	6.74667103890002	5.89588628912043	6.5427010741038	8.42239179975397	6.64908572625477	7.50637625916091
NFIA	1.66365396235114	0.854358657077521	1.82941310068548	2.28993876300436	2.75545199229666	2.95859322037458	0.532417570768159	2.14833412909815	2.08000799332209	2.6456987519742	2.12481398813627	1.5007941675398	1.33070680563727	2.62723589237968	2.34143217475989	2.60460975681848	2.17021608744457	0.582497336771479	2.09586841570049	2.0833140726207	2.20413956830936	1.57584399652712	1.16494366262613	2.24852729922143	2.25027214596168	0.81543672488915	2.53291202097504	2.71606969582379	1.21012837500931	1.57510350418375	2.57334568268918	2.14898558472466	1.42796309378712	1.56869274809856	2.56928951809529	1.39580570806264	2.95924163012134	2.03616016232483	2.67909306186423	1.377813177867	2.23988037280472	2.95729970168762	2.39652387131213	2.67278676173282	3.35062812926855	1.86544431475544	2.35120375328746	2.56575949607311	2.78844130166245
FOXD3	0	0.120715564643994	0.047775317433488	0	0.341342398869752	0.0147261673881122	1.12203338297925	0	0	0.127593219492811	0	0.108097053826872	0.766020303886933	0.0637903663961932	0	0	0.0135333856698373	0.972519333126432	0.280001798189959	0.283755739599733	0.320306197575448	0.0597936378656188	0.0248270863465013	0.0314427177421555	0.550080172421412	0	0	0.0327642002247885	0.014305899629439	0.60067502474068	0	0.883576455329566	0	0	0	0.263812684363571	0.145099024751737	0.147093028740746	0.00971477628287524	0.00817122861909185	0	0.0859372062132172	0	0.118375449403103	0.053958346601577	0.942749157223776	0.0165519419838788	0.0572622206658168	0
ZZZ3	2.38424346261387	2.06283171389555	3.2153953525341	2.63543553145426	1.88078544053651	2.62134264089905	3.49158773753373	1.26595931500583	2.33873305448531	2.2061032064049	1.97912355272341	1.84640769137755	2.28992636994608	1.82109249273106	2.21908337698704	1.92617179110887	1.8925313109709	2.62275041814748	1.94711392732148	1.86827102305051	3.15266195105632	2.24665181655191	1.74824062658504	2.58565530637317	3.12529039178154	2.42821288419301	2.16489362787041	1.7412025381498	2.37595824864709	2.32223307743341	1.94867961031438	2.50457223786632	2.29592858887489	2.68835123107486	1.77864313637268	2.32075411522476	2.42807365504414	2.64299574345487	2.6881483404547	2.25349700139968	2.34656397688474	2.52713600989625	1.93030153227918	1.60483074563071	2.45422344247502	2.40757568765773	2.18116590517068	2.55520256187241	2.13211672062338
FUBP1	4.04142054429854	4.19586554869543	4.66741693361508	4.80746039613535	4.00819199643957	4.50606517781325	4.69879430752613	3.26570630194585	4.43581150850041	3.41757420125528	3.69296058965463	4.15073031024888	4.40520031316924	3.43857129832035	3.73377454217387	3.6004522394164	3.93505426921403	4.13961525575173	4.50505942314585	3.68568416749159	4.60205942964698	4.31819924995466	3.47706166481057	4.51357824489023	4.31936177237801	4.34879822845102	4.07229494120923	3.49017198455777	0.966362956805067	4.03237930537674	3.24941481122252	3.64352935172047	3.78170531141039	4.16335382907291	4.26010242343426	4.14637852750291	4.11504589717791	4.62533904165644	4.39500198427882	4.56383659889412	4.20515263263356	4.65385473610257	4.13120606168607	3.5605152070012	3.9479054231951	4.24598807619469	3.9445941844308	4.33945280676227	3.48020617119309
LMO4	3.061374500079	2.15426334160108	3.25839374076371	1.61433007834173	3.10668321927161	3.30063103126882	4.26357019665775	2.21574041371313	3.45788643045417	1.90940478122774	4.0632271091634	2.15915043780451	2.61760737596611	3.48632906155629	3.35843745903893	3.14499535038977	2.32117742686569	1.50760293272776	2.62304487915579	3.46887348731271	3.22455611353881	1.51671922215031	2.8947523953098	4.87824555828806	3.13116957833186	2.23905423681861	2.64480376233955	3.21800530621378	0.52798707423544	2.38505917005856	3.00061599701801	3.113071224611	2.09417367861582	2.84494282067313	2.84061524205651	2.42079804528292	3.58021506416855	3.71477647457635	3.19834319731707	5.30172065155198	3.16098868895595	3.38866884887626	2.87884821262816	2.27619999829794	3.03010245740131	3.13183275366787	3.08080424532773	3.48835513436047	3.39498805776932
GTF2B	3.34850420443351	3.78070385588999	4.13090716303125	3.72553659592512	3.46210064672603	3.75432467483387	4.57669771767342	3.05781500280707	3.46592115674693	3.93177601810932	3.48685797962376	3.36037712205188	3.52384598280722	3.41078734823659	4.15608742426001	3.48644767320367	3.25865484564919	4.01933507533951	3.65592435380523	3.71050409093979	3.9961896005623	4.73598948004877	3.79919738270867	3.7765425616267	4.38747760166918	3.59904582797787	3.47902964433839	3.66725802170089	3.19917723082063	4.43703888589637	3.8034671382448	3.59321069171081	3.3342596944367	3.78474867073963	4.02184697210425	3.30400977235437	3.79483453676226	3.70733072986578	3.93096470620694	3.61994495234277	3.52941931224152	4.33601449223176	3.49445407427234	3.24274347298833	3.56095062794609	3.75555033208851	3.54432232024688	3.92643608450122	3.5397807488159
ZNF326	1.59063101340827	1.31552949773429	1.8893926973794	2.06203621815816	1.59632288907047	2.44477174863467	2.74584987749305	0.854705501169006	1.93055750187083	1.40844645462589	1.56980496844535	1.33876341845792	1.87961354111228	1.32500841987907	1.85812893404416	1.52899412790741	1.93321883127094	1.98465982591058	2.13746225471393	1.16969381877844	2.18670956617999	1.0572109285051	0.753315901422311	1.27413372068048	1.9739701489681	1.52478206483156	1.90852567711726	1.43249551545387	1.96465207802044	1.34688749626493	1.55400808523807	1.84014361155346	1.63513304875503	1.94874187312663	1.77183095312234	1.33311258612083	1.46723918342111	1.52374759823465	1.82086289096242	1.30654921859533	1.84868211095006	1.60399864655968	0.90316760086232	1.74830629584543	1.65954482500487	1.9858662238368	1.76535834753792	1.89371574944179	1.5373414164243
ZNF644	2.37346060795807	2.51916426064879	2.63446329703927	3.65209657452948	2.42813365891552	3.11362047385311	4.3165339422616	1.66700103226501	3.02113979192583	3.17277993617177	2.35838859019719	2.83197812776187	3.27348478094085	2.20055515993412	2.59285132304845	2.47737530878827	2.34186042352345	3.31030256303229	2.59700602904038	2.22504802454564	3.07153705224019	2.75843565026178	1.78755606896925	2.44991743568496	3.55332227825885	3.05242027605764	2.49652230838609	2.42662237511824	2.9582190946921	2.88026726998427	2.4525085744039	2.60199317925	2.30116538354194	2.99519382008596	3.2130293382208	2.41353854042682	2.77583147743125	3.13832228461108	3.03316475860522	2.68347142702455	2.68076938630423	3.3562039506929	2.58839361669698	2.43630182690435	2.85625563976364	2.68158486553818	2.88517399769403	2.99717412623816	2.61109033409975
GFI1	2.16004373585189	1.00468580263821	0.525791084268704	0.233110606103812	1.07489427062849	1.06295756576989	0.51690757772512	0.373672008241271	1.94040205307247	0.207185174844471	1.29662330225308	0.869994804446623	0.693421646646684	0.951016898267619	1.55713824673569	1.47217223357494	0.229855971341341	0.639447528799311	1.54417432955955	1.08099775523579	0.460381543735603	0.917732187106985	0.848580349604823	0.70799259643558	1.84686829433967	0.707136486907978	0.853336032396279	0.28419882352313	0.163049716819712	1.28698413167839	0.441956327265046	1.55628783217462	0.467553686761094	1.13170497853166	0.782720806762664	1.40508659112639	0.542894343936537	0.396745215558532	1.35042659924296	0.193548167659685	1.97600816085906	1.23726297732801	1.14384694815794	0.847800134833024	0.875667205864803	1.05479585870143	1.82275418316604	1.38794843980417	0.772733777708725
MTF2	2.16925173436704	2.07270943176344	2.26529296956465	3.1065078637335	2.21332117562327	3.19136359975203	4.45218595402228	0.997381496944114	2.77405894575905	2.65747247105634	1.92095490375529	2.30829128175544	2.62086315807898	1.84642068428059	2.47277787824449	1.83489498240069	1.9125930017238	3.0104139888548	2.61961333027187	2.04524493133121	3.02833207019478	2.23527445906179	1.52666361262505	2.0423344892401	2.88447461830557	2.6607945957899	2.31149165605013	1.9942554241454	2.32900684046762	2.86976881152636	1.71049983025406	3.82217814432147	2.28971743387417	2.34936350930367	1.90310424461473	2.105201066344	2.52041418130525	2.34473983755893	2.568654169883	1.98315370621755	2.62220414357628	2.50151976037673	1.76095322263976	2.07861677487278	2.22289326882014	2.72384212788192	2.55282963845143	2.52314295703467	2.13835211049005
DR1	2.7344092952878	2.95536366608059	2.69368593874539	3.04948146675247	2.34271878653995	2.76086056764726	3.75124626906183	1.58304636289541	3.04434832340599	2.58968429731309	2.60423491087434	2.81189226032868	2.76353108877004	2.8198151595336	2.738086999864	2.83371485695939	2.13189108567522	3.07695322038224	2.47726769307487	3.0062814734575	2.89226727218832	2.70008244872342	3.03084239019528	2.32450638728565	3.51787667903477	3.25127767877095	2.83610125157861	2.57490857994757	2.5164792471762	3.0829255180693	2.62424384061266	2.61987205871055	2.51748988772544	3.53424826002676	2.5804865797406	2.62867516164548	3.03382274682113	2.84833499297538	3.50455027232672	2.49436500587925	2.85165160027014	2.89409588937215	2.7585403089301	2.10019131341471	3.00072677902445	2.84930359355126	2.83016800226978	3.00743925228203	2.91241315250267
TAF13	4.07467036948538	3.59264714178531	3.92258557450325	5.03027396448295	3.66238004060844	4.66141870723768	5.62142048682388	4.3724538184934	4.30895465602211	4.65591729447751	4.034924351021	4.84674381653461	4.40327204759528	4.25869659967167	4.14060815444464	3.76703424685472	3.4920218400899	5.25741499610769	3.9029156265251	4.4634341084946	5.09331623146958	2.54966674630932	4.64689038160241	4.11681551183159	4.89040016969157	3.80947370532945	3.70360186665805	4.16111173039622	3.76620901468458	4.77149932916571	4.31392651040843	3.25920854670994	3.97446918949415	5.30487324912621	5.00790578792617	3.99532539532069	4.9323177663442	5.1870536322909	4.98709106077392	4.30902614380226	4.9495644992782	4.97262651713309	4.23929103925163	3.42928769298192	3.64477826348294	4.0498070198014	3.55405984159198	5.13480562928755	4.15924026370526
RBM15	2.02118523985905	1.55872469798456	2.17769048636484	2.07550348532868	2.06391108636314	2.08719328755297	2.59320908232738	1.31430744264438	2.03124281374598	2.2902675056191	1.72442860556451	1.73739712705964	2.10646053318796	1.49092795489517	1.88834409181564	1.75095744534532	1.54581880830961	1.72949952428606	1.93925436930079	2.43961623999037	1.97188646569536	1.72097815430394	1.153827000281	1.55526525331426	2.34181436726345	1.98199303595032	1.67402810856378	1.42368665911325	2.19078626906016	1.6673895024303	1.40774685556932	1.81329220360662	1.9292746488387	1.88340470021278	2.08575510661661	2.21618618832418	1.58910441154839	1.78859421756747	2.11197080248414	1.65602782460227	2.00008118387156	2.27937659722551	1.67110288041313	2.06279495748666	1.77042683372051	2.17801341407752	1.67613685207648	1.93409719999497	1.57091020037268
DDX20	1.76730102162833	1.79603699871587	1.77372252062643	2.40091837742918	1.74566347345667	2.2887619627438	2.45799521329838	1.26510849090657	1.88736064191379	1.6456304452419	1.78841954844672	1.87824679572612	2.16036422227129	1.83783732733904	1.68716090455548	1.84711446389959	1.57502074071186	2.13356851002687	1.79299941310445	2.10461654859923	2.08931137039108	2.01808406334226	1.2162658111452	1.65516281490954	2.27168395770124	2.13941902727557	1.74824155852789	2.04703870765108	1.47079830833986	2.3463475876186	1.76689863797435	1.75965843740183	1.62489242938764	1.80167826887735	1.95755748109037	1.63391109191591	1.8371205594033	2.0520905623264	2.19544036200753	1.64974436652314	1.90227874330142	2.39349206780438	1.65081308344963	1.68294546504253	1.87669149465402	2.01433158362122	1.64316427604007	2.15079894175301	1.91699595153696
PHTF1	1.73411039074401	1.30483982824396	1.62290742175148	2.05448508586926	2.14308793115046	1.93834724592069	2.21436425887749	1.52211032065577	1.74324782319321	1.90015641270938	1.98432629478683	1.57015293942138	1.93766141176852	1.50435776690752	1.55806950997584	1.87779514356368	1.74411122117143	1.76180224511763	1.78387011331071	1.19875199580232	2.00053642399697	1.75929588817524	1.49982710805419	1.47449974588524	2.20852011648092	1.791436593273	1.64551076785701	1.90431280581007	1.93066386446512	1.60937002085334	1.35817654021953	1.5720304416195	2.05345470554439	2.27783293738489	1.88926948472319	1.80702166091545	1.54537175959899	2.5398578092462	2.03004564910793	1.85698538653942	1.9311994569962	2.06790562604903	1.6248042659965	1.75738894519678	1.69583178236738	1.95819064436198	1.66693638912995	2.29182211734621	1.36349118478005
TRIM33	2.22203757461088	2.25775980936403	2.5886592865549	3.13844391210343	2.82542230206091	3.00224115250677	4.48329896981398	1.73818710110382	2.6877759659315	3.13300444451233	2.40276902184719	2.30369377403123	2.93835425271196	2.30834673998305	2.82203182582798	2.49290913523865	2.23906602146887	3.23221199644681	2.71446409226756	2.1982488734288	2.99314243168635	2.9033622048977	1.52777333451934	2.19350248815572	3.16010328113498	2.97507304230963	2.70689507328106	2.40370843375831	3.29919160487169	2.15822477679225	2.71061197005805	1.92364645175205	2.59381543211366	2.94464187303608	2.45946207390194	2.62900240158761	2.45317142922331	3.04136242516013	2.89054081749533	2.65630338836201	2.57049611724254	3.21462122341317	2.31843271766979	2.05848499630327	2.80060383327833	2.68789901759035	2.49597587070729	2.94407466305288	2.68114390711538
CSDE1	6.33370341746399	6.07828227773292	6.08138241744375	6.44668749036245	6.3660216364348	6.67646114233719	7.42730810861745	5.6379785367398	6.18182822711442	5.90013639419814	6.32371639878293	6.19984922738726	6.6671890576829	6.66333787339883	6.58439193034786	6.65972332420656	5.92906878915042	6.64705139686698	6.43447028905045	5.57377349539938	6.60594692268924	5.91552465153908	5.46746303158017	6.20930277089475	6.69981178883993	6.37888740304202	6.38859463883971	6.62227676593186	6.32205169265274	6.16190565747945	6.79712041172479	4.77321543812297	6.33182303505183	7.20835688212668	6.66800749006536	6.1383545069229	6.42217738853197	6.92007942359078	7.16470190328307	6.82317944910955	6.58179707040948	7.05877486433776	6.09776809405761	5.3068333304101	6.95376978383815	6.17394843955914	6.45737901385832	6.83610941174833	6.6523930501633
NHLH2	0.0131647569751528	0.0400724727235674	0.0353940448323197	0.00712742529515752	0.0419941863119833	0.0522691927317792	0.0106319010160345	0.00610863351438782	0.177637698885109	0.00788614717909386	0.264855717073107	0	0.011252340995774	0.523756802236176	0.266634006467892	0.32387162469321	0.369599330965351	0.0121784013320882	0.0787912044272392	0	0.0176080880353	0	0.00691055246884571	0.00876650485611199	0.0338071113871857	0.020268258726202	0.0233942629748411	0.147982620888446	0.00397152825897845	0.0133787672589186	0.548803973232195	0.215471872564226	0	0.0712462253166309	0.03674978607874	0.124583482534757	0.121419943967563	0.00854179110796407	0.0134192993241453	0.0599396104852652	0.0749202320975444	0.0194635820681471	0.0907320331201881	0.0270457446355515	0.0251276584660036	0.22170315017586	0.607367400574851	0.0224463649872142	0.124382265076664
TTF2	1.77185231538039	1.60548681312482	2.01517691245272	2.01079802975574	1.47889773465574	1.68510331217034	1.64671911177381	0.499056224170581	1.46348858147692	1.28202149375412	1.39352326508148	1.63797048401131	2.04373300843076	1.06770429643999	1.27396485881259	1.09228139140202	0.953496986635793	1.70672831233653	1.99516854571099	1.37882654850503	1.69893043074007	1.58111330058084	0.819372074507203	1.21443204076114	1.43504784212948	1.66821413073488	1.58513818034917	1.06966551639748	1.96551604249556	1.83752914012745	0.570671867953897	1.43588582298926	1.98792833349717	1.92922527151292	0.827834352708226	1.45797037497764	1.27498635388822	1.47046261541853	1.80740928090879	1.29965210474034	1.94491634008033	1.43710518467001	0.901453554644965	1.30450055626429	1.43552490023835	1.52311236301008	1.34701372381398	1.59417983683995	0.92626628544579
TBX15	1.15248075786952	2.5817423301518	4.32600530933994	1.53544114280752	1.5940566533323	2.64820880726032	0.0620750185129083	0.149640628270011	3.43655675531984	1.41229992511713	1.48542637355078	2.31514340319113	0.658001922743462	0.240868604272321	0.120304225271327	0.860536542256741	2.30640081725517	2.8360613017799	0.626424492498734	0.176273150104739	0.140370382633748	3.61454539976636	0.633925197603581	3.43536121023203	3.40460890229931	1.07948157610747	0.552304980284903	0.105057834551424	3.54841184969792	0.78748990826167	0.179034572844843	0.530394339440056	2.50570759016127	0.496966978641251	1.04811207888521	0.7664399643228	2.29132053071897	2.82992336775881	1.8959955613835	0.549765121825934	1.35275512928613	0.530113865343905	2.6860432815663	0.0789390371696712	1.50136034299089	2.45838604475172	0.578500869110393	1.23219576551597	0.397429835150438
NOTCH2	3.7601858908935	3.30375226744938	2.36624658455965	3.96047211993139	3.55045166003066	3.87588615103008	2.93489601920703	2.19859198461801	3.70549069144275	2.7917642725466	3.55089849553174	4.45266908102787	3.6501113653085	3.48865573223976	3.67927727989034	3.77926716724444	2.32162032660245	5.19742399001555	3.19030797886365	2.19059943997042	3.55584022873018	5.26665150975906	2.10541586010749	2.96720732250943	4.32998537642118	4.10579746618431	3.36860608407081	3.24297051590058	3.47579676860871	2.52937883537424	3.20074983078693	1.69893188707134	3.12957567980373	4.12798221083974	3.58100093323004	3.06005060084343	3.44815737583857	3.41391874560563	4.24627194193888	3.29934087228879	3.61811900539661	4.32054701616623	2.91696684664525	3.83104991108264	3.97038191370345	3.44603492827257	3.15237657360055	3.7446716333007	2.92766540804341
POLR3C	3.65530714514763	3.65064480254407	3.90189074619691	3.9972664493895	4.08991666014814	3.47439069940685	4.24896502429247	2.21331609189431	3.33346464912851	3.18352655113834	3.16287674056972	3.93956555375324	3.60497502357993	3.01824357012698	3.21190642248882	3.35537618392333	3.45235468993708	4.11620175019383	3.23956032928166	4.12802808392153	3.8145185662503	3.7301629060756	3.36389158020267	3.42741025041819	3.26836830440819	4.13169937944554	3.69715045862385	3.26743585134302	3.62299695847207	4.1300827920948	3.04524040537953	3.35312541565305	3.30853506540754	3.57211349270463	3.48559063824906	3.68137516008377	3.45550792560214	3.69130757708486	3.80204382912966	3.63013812229938	3.01911323199142	3.75152896261707	3.82589501773434	4.09381932109284	3.32519051095886	3.63743516315602	3.27091333073555	3.52575994844477	3.07060634146846
PIAS3	4.03083575144948	3.8539797468534	3.68310232786885	4.32837202248704	3.71641166622308	4.43652179498835	2.65384888273098	2.64634742156553	4.15516489845697	2.82645277283797	3.37414454243264	3.72823794826734	3.49482269550356	2.56869889134476	2.54786329427609	3.0413970224923	4.81221401532299	4.59961115635021	3.21274913755691	2.83346819582989	4.21806268599212	3.29880977170943	2.6426404227316	2.69941379078523	2.82114798729157	4.46826133431702	3.82966649189019	3.00725025256028	4.25787967739209	3.43248042681481	2.34177751711258	4.50440939448104	2.98403632512336	3.370617601551	2.44969677945423	3.77165158228663	3.35835182531413	4.19354603434501	4.14174316694861	3.85434132836977	3.10041287985496	3.70941712678219	3.82020444252355	4.96415330160788	3.64875288017949	4.18410749094619	3.19382787383512	4.13897428309431	2.58138285194406
HIST2H2BE	4.66145005423055	5.02133499484306	3.62686377926019	3.4438965566152	2.33643795931503	4.17508752731222	1.86427090507944	3.00659494372917	2.93646748943645	2.93798861878354	2.80436149889255	3.0153863362474	2.88645174576783	2.80629568677812	3.33605924021183	2.70669553777159	3.49265909560433	4.26127075780422	3.96145246853747	4.28135333081111	4.3150969812541	4.27555317359038	1.19011451206994	4.3520586406248	5.27538566596956	3.44270997227894	3.87155554807539	3.57646200339656	4.83952172623338	5.21020754379401	3.09187916311515	3.48021982494633	4.00015622556761	3.5307407856147	2.71314045575013	3.43194657732448	3.65222896325963	4.13190429902515	2.2828867850363	2.05703622150703	2.90449157733915	2.93989408461128	3.14821337975698	3.04913895834371	4.39975217834732	4.25793612313676	4.18169590815674	3.83234848354123	2.88284688915898
BOLA1	3.52998005406477	3.42774416940574	4.41189598323815	3.20852265716824	3.9020002087304	4.03911028768725	2.02621631545323	3.98731795390186	2.50056694001161	4.53072960580078	2.75044478911428	3.4844621456637	4.15809666219829	2.73056917145579	2.61485727767349	2.36365749091871	3.6335679961691	3.89266964045838	3.03190567296242	5.49405913741089	4.1348932831949	2.88249292640939	4.54868442048679	2.95383276319677	4.88628207532704	3.9888072795069	3.37850212412295	2.55343615473874	3.52185729812182	4.86450334281248	2.45274295573201	2.98707589680941	3.85669213618509	1.82153768200111	1.51074179228417	3.94781102260236	3.59436060131872	2.49530177359361	2.88106139126701	3.61258859693111	3.14741906042415	3.43495435251282	2.86345040155966	4.30046255048191	3.313494377905	4.13091935541893	3.13902278165834	3.53347377683365	2.90813792093354
ARNT	3.46368205834581	3.19911260739849	3.6057419881551	4.01078677567434	3.49856761602827	3.24596717383928	3.58546461521248	3.06240973313112	3.71556260666433	3.44036909345213	3.54338312475539	3.85677189921449	3.82073468143261	3.81542449146841	3.56541991227152	3.66733222705159	3.32588351099088	3.53890753344186	3.29207972224259	3.06734357823148	3.75280195561341	4.7932883426547	2.65435611631964	3.47398795023682	3.98246676885254	4.24288929890603	3.44958071957144	3.34832127497331	3.87827861910865	3.0259076419816	3.84219233289229	3.19860023730177	2.89718739641523	3.34276324426958	3.4597821899007	3.22317785478795	2.91298034427687	3.8273122062031	3.82635401698328	4.22059394840603	3.5197012346162	3.85120037542002	3.6251928345165	3.89204552555459	3.75717177116706	3.57654331967239	3.68167450933599	3.86941281097648	3.78294179526972
GABPB2	1.46615873657309	0.731534341505952	1.06733040058299	1.16326006423436	2.30345455923093	2.32967907298421	0.640114072062894	1.71864348349553	1.99529119173955	2.09277967604878	1.86845872769046	1.35708879751336	1.12481211484744	1.09935259625801	1.52030797579973	1.38780855059046	1.81220969287157	1.03596152330076	1.16921355434429	1.47474135725681	1.28274558284094	1.55958138748413	0.828840585630383	1.61742783327387	2.43993224284999	1.20188079948057	1.75701885338339	1.12159085074049	1.45281284483439	1.04813158315664	1.11672950695987	1.10317815212906	1.38806709842179	1.70304661184242	1.14046009585444	0.991206182276484	1.00346074835979	1.58558455711661	1.65693031629694	0.956038983816601	1.52654871395608	1.95242499504244	1.47815111574614	2.02881608611551	1.68856609272615	1.72263008764667	1.95073156390221	1.57435039487029	1.39717089774015
RFX5	4.30755745814326	3.55395513776413	3.95451334662584	3.69272219121925	5.10208844672848	3.46929955297736	3.64944885365344	4.0953357082818	3.97920128059414	4.04828342619187	4.02461192100836	3.88574998353033	2.93183224584816	3.66215074698176	3.89396683434494	3.70672120594201	3.65688641927725	3.46783597923705	4.03283174160499	4.20592836594298	3.82347371195914	3.66051806380316	3.54432143520377	3.77539098861631	4.20460152379658	3.7658141481934	4.41139266789676	3.61134790418498	3.1880664716131	4.32719082850106	3.24421467773177	4.21572853220218	4.3682947859509	3.00911755033053	3.27824764920107	3.70378063063888	2.9186486309711	3.9827364707378	3.8417736694133	3.69161043011689	4.08161000586284	4.84580030501935	4.53401730318201	3.93308931310375	3.80804000147165	4.1361622988038	3.91577420817095	4.19210913396226	3.46402878767333
RORC	3.2122549334528	3.84978379057883	3.7083896973405	3.12606847445921	3.3960007388718	2.61478829385422	0.0196247922845025	2.96370915169668	4.87545076508254	2.70561766325417	2.67696300353567	3.78464190840985	1.73943250488625	2.77947853898378	2.81718001171414	2.63210447405417	3.00109023291936	2.35578763861819	1.49018933442968	3.0617889389638	2.62219037461513	4.93187807213084	3.02434662437327	3.34484170255944	2.49377508978323	4.39483762606464	3.88664399057985	3.01483424822963	3.86598627600731	4.08331155548117	2.79319511967931	4.04932897840823	3.37724660423295	0.560644219701134	1.53970059722824	3.10661548133553	3.08998040873584	3.28357703341304	3.54591190793242	4.31724891046947	3.49770538658661	4.05830094675298	4.38286043972028	4.3486321195246	4.19160189643054	2.97887556818994	2.62145662291052	2.09088230193078	3.05930629486357
ILF2	6.2557045691684	6.58961505459159	7.31642393698109	6.84341927697737	6.79236037329287	6.34144790697295	7.50385448730684	6.48577003299221	6.63909375429121	5.57876947919562	5.49509068335011	7.3315716623047	7.28886504044389	5.48086765904279	5.55453905663177	5.466926983245	5.93758614903741	6.7205073281985	6.75053746723833	7.0623291907194	6.76145581050261	7.87368484433945	6.78497014272702	6.9402483638882	7.48047324332493	7.43473548122131	6.06261758581317	5.50687109200782	6.03112861440144	7.3506473329905	5.36599438388749	5.36755781079121	6.21380292865707	6.43945910757523	6.16410490499833	6.84385509742511	6.53521028095109	6.73296709629426	6.2981695972861	6.54450685794072	6.41092117827282	6.75451987804581	6.73946178174717	6.49962277138584	5.75326341291595	6.29281780822761	5.73201591225451	6.65701534527049	5.40914288972879
GATAD2B	3.12515330375309	2.72764747799133	3.24029517688642	3.83540428394765	3.09448993099768	2.83048466854038	2.79283700145007	2.65522025335013	3.48338085120132	2.69424095561363	2.78377752944355	3.4778325366905	2.68934543431326	2.90180274696565	2.95313459960873	2.95892226120799	3.07052398104494	3.37447531286109	2.64715952565952	2.58527374287612	3.11441187820499	4.37186034793221	2.16082142482771	2.82661601275452	3.23450617465418	3.85583575085414	3.12190404277427	2.74682147894337	3.06513036454792	2.42793788535363	2.76365322813349	2.7361997587524	2.66136993133149	2.9568314791415	2.86257587288947	3.04408590677893	2.75919080892414	2.90483678802937	3.32485936191804	2.89758611248653	2.85452549632579	3.42931996156677	3.10027364623064	3.59967035673447	3.31278604690716	2.79381236352862	2.89172049454024	3.09007581558819	2.99391648159139
CREB3L4	2.03928433901504	3.28239083914578	4.50989814335964	3.94100685996661	3.55496145355329	3.8668855146132	2.77784587472929	4.31085684964482	2.71036993644439	4.1033446821361	2.5749195882631	3.86187476481225	3.57576641103803	1.88570606778804	2.10132928361997	1.96664729496485	3.47698801406958	2.31102896722687	2.99060271036136	4.46886413614016	4.00688114689409	1.97852456880525	3.33120860207425	3.64459273374399	3.53560053611952	3.21362626039088	3.16002171516196	2.31273675410848	3.83290205761118	3.8287697207401	1.63623746937317	3.33569580172731	2.41418335153983	2.73108616080584	1.46300077042618	3.09419394175163	2.93311709230055	3.70352599739873	2.57885511903998	3.22335085111094	3.09651314826444	3.22637644944468	3.37038761602483	4.21231923725591	3.22626102671166	3.72257002327465	2.22400596612049	3.08908575634882	1.81024364011865
HAX1	5.26353285484195	5.49545345498987	5.788014629924	5.22708137692791	5.42811679216229	4.82378305102648	4.04361944984118	5.88835991239141	5.23251892389845	5.14503387572776	4.82121251136797	5.79741537398571	5.62247519184163	4.96996824934473	4.69384843563537	4.55543797345378	5.31238360878251	5.43078509120654	4.80666924419737	6.8967045297664	5.20344188923173	6.24638948978219	6.39407834369527	5.09850774141343	6.83887843917415	5.37815488732049	5.26951851860312	4.62592279645463	5.41359305494553	6.14589800182603	4.70857437986491	5.80700666019453	5.56688573813571	5.12540997550863	4.32622847017232	5.52353249376567	4.95062485573599	5.02492524869001	5.65659948380261	5.75021694326605	5.26511923164632	5.52388763586664	5.46417385071173	5.89030532800125	4.97873894690992	5.13925958133078	4.91206594233873	5.30903985394246	4.76110811410959
PBXIP1	5.39843465378767	5.23440597508122	5.25227248637485	5.53414350476069	7.26371486157627	6.45370725185282	4.45718772504927	5.865896632515	5.84871719530318	5.60666161295866	6.06182633447596	6.36924967079468	6.3225809983295	5.92057440871329	5.95597975995347	5.83219391609387	6.89185830020132	6.54635070253326	5.19863557309663	5.16493536060174	6.46743624298478	6.62789541172857	5.89735056095119	5.8974220877249	5.10742843615942	6.52284256563578	5.82090519315333	5.93772612948889	5.42543222089945	6.60791361068576	5.88736759154379	4.60647651445563	5.24958442524362	4.61026952079817	5.40846684292429	5.08860949280271	6.50583343983028	6.7570050647406	6.0288433431816	8.2754723534223	5.32362201599409	7.07187069084347	7.7227511529058	6.77856027989994	5.71000448185985	5.17069643927145	6.03915060593094	6.32681890565561	5.79903530384959
PYGO2	4.59738281509946	4.27376034867313	4.88234478882976	4.88938331013004	5.21490249503086	4.76213577652529	4.98646579759844	4.68413627042228	4.4758675380597	5.27714696488214	4.23440234557433	4.96290454392023	4.57172391290993	3.72641512973715	3.51315855868734	3.53636299177255	4.62170901755608	5.22350821561548	4.45195542125226	5.01779278123079	4.69731908972759	4.39030670281477	3.82544138701517	4.64898404269105	4.3981728502214	4.67003254259091	4.08882887004996	3.49605207353229	4.60740908335807	4.69538587088093	3.42793350290819	5.08318738949485	4.4756649251867	3.89956658533865	2.70762821367087	4.45704063290795	4.60753726987086	4.7361268428446	4.29548440183007	4.88094985044548	4.15718744753892	4.71329001104492	4.3115816820097	5.31615090111391	4.15060745630863	4.94975228055853	4.21557377290649	4.95359492529319	3.91663286399228
ZBTB7B	4.56679990344451	3.71035580779855	4.16093581800514	4.36777558325909	4.76150426100241	4.67103325454146	3.24057011469816	4.3869066985643	4.99923845225231	5.1794088136638	4.74901953893164	4.94105994176193	3.98959787652819	3.8981428351139	3.72786070504177	4.04533322998827	4.6404552103369	4.93361330465516	3.9258514569927	4.23055865726489	4.07114561597694	5.36484579368511	3.75263463592786	3.91591822347717	3.8755397766773	5.08421021918384	4.33184307800831	3.63193784147613	4.62395424542039	3.57237464531573	3.76708113405863	4.53892604216651	4.15606727499886	2.60280852078053	4.66566830865117	4.56720186448476	4.22992395499889	5.06237193610791	4.56053034793224	4.49938586518753	3.95307153868909	4.56515370575671	4.75787454937294	5.19004482965961	3.77591180300718	4.79120055668358	3.83646968577433	4.85278891318748	4.04584984493215
ASH1L	2.93277950433063	2.45319087507331	3.04333772327404	3.55576293687533	3.15219095742365	2.90961664156206	2.40027395195539	2.83550754712692	3.28905913999671	2.05101790874606	3.00403795797381	3.19347021030867	2.74102740367465	2.63476955317378	2.74496701649897	2.82633942727307	2.91117405723503	3.52519396462219	2.3414131949636	1.74500748214273	2.8086536198824	3.5193445642792	1.71700223079692	2.9605228793563	4.23654064508082	3.72974583009061	2.97475056724629	2.6436060385325	3.40871429004358	1.93486745646128	2.62275865219459	1.98331111769536	2.38834371089713	2.90032312972916	2.76301577570147	2.59376290929532	2.43490236496664	3.43935106318981	3.09851593903461	3.32851588548445	2.66893404024057	3.67979180364479	3.1200678501854	3.68221820760482	3.80799255300657	2.87823902270314	2.69597491784001	3.18373086691863	2.42392850268593
GON4L	2.78573538861192	1.98094380421039	2.55368553365708	3.25048278879379	2.88402625125715	2.8448391340335	2.49928000160256	1.65523967757279	2.83482286519055	1.90974934711079	2.25713444452307	2.93250134728869	2.62317724691308	1.67745048576515	2.05536478396804	1.99990311726476	3.1098133655721	3.19690025700671	2.10743701429042	1.68882727133958	2.65477982615355	2.86046718932285	1.22113311390985	2.4235807092704	2.87525043828083	3.18772358074232	2.38505919740364	1.78594829326729	2.65492886996635	1.71878277804167	1.87659556063644	2.4521391473615	2.59701614717729	2.23476146509658	1.97255781338778	2.50203659756835	1.99560566510103	2.63953848668967	2.38563529329766	2.7122401937132	2.19773858291772	2.95675856405084	2.4168533829244	3.97967025588622	2.48520135830278	2.24381523852051	2.48180991058707	2.57126188525448	1.73118507604034
MEF2D	4.08226889670565	3.69378296090523	3.97789198353761	4.18588442359275	3.98481335820183	3.66265172036174	2.77660542900458	2.97076166388751	4.42432133549289	3.65626159955894	4.31286286762495	4.58694599254645	3.96006630029653	4.09886434447435	4.0490833197199	4.27097275500694	3.93049118210967	4.52159378405013	3.20242669267173	3.57698875228972	4.11180263450683	5.39036814542141	2.46772051666793	3.73202095781751	2.97370270323786	4.36420986610012	4.24549106686903	3.95055111941449	3.7975027136151	3.01444915143471	4.42895233971084	2.71371261570121	3.30988743518969	3.48542677406103	4.34176692939236	3.8375742961141	3.4497347917891	3.99338976137766	3.94816943826953	5.08374412657952	4.0202259390469	4.20823871399906	4.43067290519434	3.95641403272645	3.844928383615	3.58945345547665	4.08324471847167	3.91795814802491	3.91070452670595
CRABP2	8.68104056510352	8.44530718949937	6.70207389290499	8.35296093145619	8.29804541591877	8.01011247913626	5.68947477221532	7.88748673785907	7.88699796379554	9.0335598204868	5.44323897323814	9.91267992546365	7.24177464621461	3.11414292242942	2.19318363097733	1.52304063739214	7.39341933469669	8.07520809949223	6.71346175949372	2.55369876890187	5.10873463832082	8.45310178914811	5.66402977338178	5.76164442542789	9.29021604198315	7.26584683619276	6.73992373226319	2.79163797275386	8.02832127162398	9.47455717396806	0.976800014904281	4.93646180491681	9.94541897306167	6.18733101887907	2.63410642093346	8.18139788353249	8.24162005057288	6.60886703365819	4.66650143414566	1.49586717899282	4.43892112954403	8.73501775817693	8.36155321633878	7.11252546430245	2.30059830878926	9.73906933302085	7.2319286998194	7.50736481553124	1.26664072441176
HDGF	6.59169957364455	6.92454917536939	7.1399484294161	7.22752944095588	6.41495271069477	5.71364989912795	6.63254816913842	5.26294174395822	6.67151190408564	6.72811545787639	6.02560190600682	7.68213095223271	7.17485120803145	5.57880077117466	5.64501448627821	5.56345576342714	6.71980865768073	6.80860085542422	6.44497419570334	7.33221170603979	6.85372286804467	7.4192793381833	5.67721159085681	7.2105830676376	6.11615995845465	7.25688553528318	6.2649698967264	5.80284119225083	6.00241940968676	6.67672238136826	5.86887079619205	5.95298691982462	6.34911960278804	6.9672698906357	6.14308980263695	7.12298300364032	6.51019084308778	7.23712819667647	6.20311475338629	6.94723767768151	6.72011997781897	6.4352501571568	6.66843569910623	6.44708344845412	5.81806405779294	6.00568585435821	5.85118969776547	6.33960617296027	5.66387211527479
ETV3	2.45869189162089	2.56830619913731	3.31924301603126	3.90008456886584	3.36946011175589	2.85374190076181	2.78322450618546	1.74912190661431	3.06551070532343	2.46504596978445	3.11357164259954	2.96233888914865	2.82577307910311	2.90702069728422	3.10740077206397	3.08967882116805	2.75951368249542	3.51416031430202	3.2980400823416	2.26982234809532	3.22969460212032	2.44934109245567	1.86817392730942	2.69574278338929	2.88190879345873	4.09673088235162	3.21391571060725	3.2492493519203	2.9924453572402	2.12515563025823	3.47990275668265	1.85631885463204	2.12268989791038	3.28937392054461	3.66199590910133	2.44011743020094	2.66494454246134	3.15139991207428	3.23769992456414	3.36024620755831	2.72043051947319	3.50319683410497	3.34553594085482	3.48843857178256	3.01787945079354	2.86459208340304	2.62730246204153	3.0138605656769	3.09079922371577
IFI16	5.4625341842382	5.31549139706447	3.50157762873917	2.73122762339051	5.89505720455921	4.10288034871446	1.99720977853167	5.0729415991641	4.73024618833317	3.74625266669089	4.32408043070728	5.56590107193123	5.34133346642189	4.29824914422973	4.21112570777493	4.56146720350065	5.49468572957558	3.08601377843274	4.4434715170983	4.758084791438	4.12538910624832	2.77489519379438	3.77620244876561	3.51656759605227	4.97349285651201	4.61716101854925	3.45014219973767	3.93123998933445	1.4497821349724	4.61643910865464	3.72404619431014	3.73974480074027	4.80547931869224	4.59552745228483	5.29250166199846	4.0479305080024	4.20210557667671	4.19162175330765	3.85483455213226	3.45792338982804	4.93224560081882	3.95068278387231	3.91906236738401	3.88566932725223	4.38795296333992	4.43282824973541	4.04437472186971	4.46998175393792	3.88980191501956
NHLH1	0.0509706859100972	0.0169791436794816	0.076978955744387	0.168462162961186	0.176773875844136	0.159504476177435	0.076432400518618	0	0.210470761628951	0.111880457545097	0.0949643064584349	0.0449712482952443	0.111876310478022	0.0858654004155859	0.133372570531265	0.0349489738888949	0.157122396454706	0.150227660821488	0.287128538702523	0.330351102673103	0.274476912626948	0.2185893020927	0	0.0999440721042114	0.0396842166761182	0.0670519719210968	0.0940189867721818	0.0659005940992483	0.0346837679721599	0.138172046212296	0.0651114067397558	0.152530579458302	0.0822771214235209	0.0213302269303681	0.150103372740455	0.099559063824743	0.264157764198087	0.210697357499536	0.0772298925260383	0.0198705795563386	0.123821630221429	0.333150622239587	0.0707446878166973	0.0876495299301403	0.0440678066259302	0.384558431356758	0.0400850322413548	0.0282471031013327	0
USF1	4.99388607334153	4.45452144952711	4.70184048959575	4.99531875991309	5.47595435272958	5.03240474296282	4.82172807702425	4.03347485461593	5.29257043511347	5.08169143897432	4.80471877634184	5.02839387059283	4.13234948773428	4.25035040161297	4.50437291502834	4.18815684123778	5.065858426695	4.78341640762051	4.79483605681687	5.46121575470451	5.20085517865323	4.35011833049047	4.91213313600977	4.55453112615779	5.82169393800516	5.2474712692426	4.87217175191818	3.9283750557332	4.58839039668385	5.58610686376275	3.88654714488653	5.58662513090339	4.91622539524867	4.17873928308852	3.76499488546879	4.74180563003578	4.67790814453277	4.60501986589872	4.78761011273849	4.7222379389585	4.91621895662152	5.00442461336859	4.96124996660374	5.92213599574353	3.84881250577905	5.11710592426543	5.19623130314733	5.01944287741493	4.41047394561473
DEDD	3.68667423869958	4.17891882254787	4.36590358631578	4.4378133353825	4.40844175175461	3.94692241573052	3.72997577302964	3.39458231622045	4.19932650870956	3.81051675483754	3.84321315652945	4.32852065622878	3.79470356526737	3.486342341375	3.58314954665934	3.62469177052197	4.25226020576259	4.44793009949607	4.01690759118714	3.93544950614285	4.35652750826536	3.91616105967064	3.32895960697319	4.35716031963137	3.90228991691414	4.49483914339284	3.90452524137806	3.41362508350213	4.20437448406664	4.03703579408733	3.82479574490314	4.13259557492358	3.7995897827041	3.5770460216479	3.85822499892596	3.88465231509622	3.82213528639447	4.06446391394815	3.99533792669448	3.94897209863211	3.79615114162774	4.10987509165575	3.82744962749636	4.85005337650831	3.38798361175052	3.90565849924367	3.90132090682563	3.88775459174089	3.71460980823712
NR1I3	0.223210063682078	0.0773582600896066	0.0795245607726687	0.346198396595155	0.461942418445397	0.397585889776252	0.116877024684758	0.0615234549766488	0.151508316194947	0.378684393264717	0.0946941437990445	0.363411613984346	0.170002011551044	0.105799056887138	0.0875874165276923	0.131033046061624	0.131164429210103	0.371840484574704	0.040488119970252	0.09290605847665	0.231083359168664	0.102253878755669	0.272807283749996	0.26501638675025	0.757206290421653	0.260989868439469	0.153030192512129	0.0714099438088048	0.178983950674677	0.173185805139682	0.147180858979162	0.265183183994663	0.0260276866562646	0.0651631597312509	0.177367087212791	0.231594987227077	0.152251320751153	0.304341940228408	0.263550877786294	0.0999004379037269	0.18040710909233	0.138449411102664	0.139253968964306	0.667479367613058	0.184346008836625	0.435029731564533	0.111182411859353	0.120204062549343	0.0800685704141431
ATF6	3.34379679774459	3.68546771917146	3.59876559534067	3.66501401715518	3.49909043471561	3.14479210748284	3.54447262786163	3.29492430947272	3.34689828041589	2.40912270313465	3.39284121039283	3.52028386455335	3.86231096430008	3.42775579365926	3.40616884206221	3.78395502050898	3.3514992471159	4.20127197001476	3.29125445796667	2.8394860762102	3.82866995770849	3.35355314279998	3.20391364699154	3.69366649413299	3.92413489823558	4.32044175308586	3.86044363389184	3.48498421060554	2.93397030034903	3.36280325196845	3.82903332507851	1.91965503809361	3.17713630867	3.71053730342907	4.44615637895315	3.46155134009729	3.164010508819	4.10909663085873	3.764090452582	5.0005148674939	3.49522734875818	3.98651238123597	4.27503208867542	3.60774398004006	3.65538650253533	3.34643673127508	3.19786339632335	3.44679543107358	3.34148792055524
PBX1	1.0138826396023	0.755542498940607	2.18059474619967	0.827189742509455	1.79692294571667	1.62049341816369	2.94638809646492	1.34381643245882	1.60775270517317	0.300394318713924	1.4852255852117	2.44604699346511	1.71338393107701	2.26139274545934	2.22889186523803	2.64352731152847	1.33984637211036	0.972838882818208	1.28874339820738	1.77791723002453	2.43801320152954	0.633635571468854	0.932236014472995	2.24320332363713	1.31869642358001	1.28110815439736	1.23943844892119	2.29939956362547	0.223161885829889	0.501308173209474	2.23996673277445	0.580573154653639	0.39117999934843	1.77928640864301	1.99528413246098	0.553669185755614	1.68054823041618	2.44834499758631	1.33051953793797	2.36399844059335	1.75389016871439	1.82680824136968	1.92579613998527	1.90659979090073	2.59617909960287	1.41146821981825	2.10274025389573	1.92383149902791	2.17925072035066
POGK	3.5342707262103	3.67669583053668	4.12540590448195	4.26507606130697	3.91722606207341	3.39510432795258	3.34404103841245	3.1683125034874	3.89945442738023	3.01519422819856	3.45937806743577	4.61834792151482	3.96854836048043	3.41459102761208	3.37484523180402	3.75163162556494	3.55535586127254	3.92731788612221	3.27907662606793	2.35375378439553	3.9182213231653	3.09493299214688	3.0536973066444	3.98840217248941	3.48079777539507	4.25762319209638	3.59892764685204	3.60702577717894	3.71411319154371	3.17706720550763	3.87787932980595	3.24628711840134	3.46027227367825	3.42042024140492	3.8580643676469	3.59336186360423	3.23325368456987	4.10854733712119	3.44336478336277	4.3363020609526	3.13392640998841	4.04447262149076	4.39935077846774	4.12187815572521	3.47494564215937	3.57844434245039	3.25945360471526	3.74772856142591	3.54771993617672
POU2F1	1.67739144451908	1.34752567348337	2.17085807632557	2.17993257397626	1.6380067989823	1.48128062551865	2.63877220468631	1.34578744697245	1.85618627094625	2.00691131517298	1.28820971275759	1.90160852209484	2.09877951068975	1.31419284683102	1.73648069963903	1.32241392070215	1.40116416721956	1.78737580438591	1.80878516959948	1.3763612590805	2.11889528676001	1.28196773986009	0.565973826807227	1.7105577442134	1.81934253636299	1.78690985151309	1.58508939182651	1.36405781246291	1.78736625785606	1.20026769355639	1.0949505608084	1.54308517683394	1.34654780377279	1.48196949503761	1.19877308797081	1.36042371641124	1.77267395165702	1.82159335846845	1.41559709014916	1.4512334990039	1.40998101407761	1.77277978285376	1.35992672155408	1.75371337865038	1.78766319933155	1.57227128957226	1.38938194868121	1.48287602810878	1.69978676352939
CREG1	5.27110655814219	5.28147441114979	5.19809338791186	5.51732574959087	6.662537253119	4.75890739676003	5.08632555074393	6.12093615251631	5.80041018481406	5.09978580592566	5.56496534208868	5.65351407338827	5.17205525340408	5.83094056833291	6.03932872079708	5.61745394774072	5.2286997364092	5.66688214226544	5.0209945791759	4.98640276931104	5.35184313070662	3.71975742636805	6.49528011057696	5.93881549413603	6.03867323499459	6.10037582321299	5.6046824750606	5.66107982395633	5.39985443943005	5.22127221668934	6.09763064460287	4.38371380346246	4.64421571320846	5.67259070302299	5.44865236286306	4.95526615179028	5.09822872289024	6.50761610085626	5.54764050641631	7.46153455717594	5.91362849065114	5.98112507883889	6.61135906151689	5.67081472280189	5.27563802476706	5.25351812312454	5.59043865896043	6.06102147431064	6.16758613771851
TBX19	1.87928071356821	0.650677638035019	0.554460213603732	1.63908380668073	2.1440613215425	2.36261522928064	0.385029894479547	1.17289595416511	1.69497955543395	1.22255521171123	1.11185849211307	0.869488332672832	0.640220283629478	0.719359941604048	0.965641981732114	0.668432571421134	1.30863169771895	1.72388043381775	0.789641002793619	0.392532672690628	1.9501440982495	0.756868194689984	0.882760269008762	0.775729301124207	1.49654102741227	1.74179965183179	1.56257584743506	0.596839636917849	1.58803553442468	1.17131584199148	0.54023959294775	1.47999212853719	1.11857767874011	1.18716631318969	0.559934953617412	1.82049338463272	1.35237362723574	0.439446044620799	1.08192402106902	0.380881917164628	1.27638136896886	1.20974858275303	0.923821877536818	2.53437495529562	0.680835675747894	2.05399882727491	1.42739730397925	1.42046111350689	0.949273398241559
BLZF1	3.10237781054737	3.40154098387704	2.87641296713274	3.66763371155849	3.43469076080499	3.19050066757875	2.74458329849486	2.93324370377588	3.40459858697066	2.56551836652411	3.07182816507866	3.6002944148424	2.82816429795178	2.45110470184472	2.5884684726909	2.53621825909782	2.92267678568368	3.55298281322373	2.3933894784777	2.84094997625788	3.66497370013626	1.58718193520812	3.09667461673805	3.20725273910104	3.99411695121515	3.55199365832677	2.60704076912285	2.51350675972749	3.30467166255612	4.22062343156611	2.53052600809821	2.65389482373897	2.89872664913452	3.15621980736016	3.00920816138623	2.67567790375714	3.06466076304381	3.4023822351569	3.39340866089708	3.12073694420392	3.00269274073549	3.28407925725631	3.13798918551504	3.18317370998588	2.52573334757936	2.98360727957257	2.53798407268355	2.91205958662775	2.43671677980436
PRRX1	3.10305006387612	2.92169263903281	2.13046886775679	2.82981447807245	3.02004437196816	2.54543183207401	1.64495185504956	0.485096760560489	3.44701925493067	1.52844101489615	2.09588123432628	2.58678331113509	1.22370038137109	2.58715647442931	1.62630902441877	2.26853424772218	0.944908658035798	2.57680792618596	1.50850932271517	2.29297542419007	2.33742488273512	2.34973265043788	1.55837408082003	3.42758820242033	4.23888450873349	2.09975388915824	3.02081953846621	1.28235986386897	1.57968248299588	1.78461117434647	1.48584571660844	2.38645499916606	1.18474585424373	4.78231309478984	1.72781228673305	1.72522555382674	2.30944035445439	2.2726742573411	3.45927501983123	1.2875727448051	3.191176496008	2.14674514413124	2.3528694844594	1.08000901423059	2.20739959079315	3.97913936807696	2.38913634076976	2.75230490256229	1.54210047193607
ZBTB37	0.985666763962705	0.469934089355963	0.72834710026292	1.36583144720105	1.69625158149488	1.32244077292984	1.5438605904613	0.664703898318699	1.50434579001911	0.722931502344429	0.877394881242713	1.14027697342013	0.772602097084751	0.62842576785597	0.966729607673712	0.818277337092188	1.3519007699767	1.07281595310578	0.989789782060896	0.350042237224701	1.45384771675014	1.22869194620524	0.583569105400703	1.1169577769473	1.50566410995695	1.06513694429154	1.36786976824422	0.516832456701703	1.88458582989687	0.664253368029619	0.531359858513469	0.771719640065257	0.63822384588564	0.685280012899704	0.60070066690371	0.861674279415481	0.876051145501525	1.030673770513	1.08271838073308	0.959133571321277	0.946611486266003	1.40942776166913	0.848621357252861	2.00214566824517	0.84075293988441	1.2043688124467	1.27850164961431	0.902731758806716	0.72519286292106
RNF2	2.19391611382075	3.06032259137113	3.18296540458359	2.88131637787183	3.02341066545334	2.46986248772675	5.05740360855425	2.05320626174904	3.10306245133999	2.866970405913	2.32019341283005	3.30396100604222	3.26797816452143	2.41405712673117	2.49364851952577	2.50547598503508	2.40357713743871	3.01184308276774	2.68939444960851	1.87512900573947	3.17838421509825	3.36347001120914	2.9668913757496	2.93801535991926	4.18783526315076	3.57297068660193	2.65877308146431	2.40595109322209	3.21783856410488	2.92395365508311	2.39990615928372	2.13094846399125	2.61492425354334	3.12949902574883	2.515618225204	2.4016037974979	2.85073759991653	2.96856647220282	2.81948204865234	3.20989357735413	2.44635169866864	2.5523894210969	3.51319072218088	2.24625180238499	2.42545580797664	2.94898507392639	2.34920853258969	2.57235385535253	2.66326041751201
IVNS1ABP	4.28003437191049	4.12825479472305	5.10312153912087	4.42255208641461	4.75327148493331	4.49713492367954	5.04105271140274	3.54172663191521	4.59292870772244	4.34416941167756	4.31776791348747	4.59686092536595	4.51300765488106	3.15658612229461	4.18615108517654	3.9466570172824	4.25890144780546	4.45969278440897	4.49771772445311	2.69891617646068	3.81513199984946	3.16125694271625	3.4885832822553	4.22767000027466	4.77752476398861	5.48976194327789	4.27978645268075	3.3831266815194	5.05130274726701	3.63235538561959	3.35994957977092	5.15122299477664	4.00153247656921	5.7782311082112	4.05410462822848	3.73722590407734	4.13709010192211	5.28740464661314	3.89036803056031	4.08957647990094	4.40405619687436	4.14432835122238	4.20233939056664	4.86443803921506	4.61672920690245	4.49993929609218	4.13097000682877	4.29675307333094	3.46755210439168
NR5A2	0.446524624066396	0.571143800297068	0.402840291238386	0.21484039460743	0.414634894326463	0.287874384046168	2.47515532928873	0.120056766526451	1.24496146304503	0.163884942682796	0.718922083397448	0.351119559524455	0.804042533951357	0.927831167179046	0.989288165783209	1.39937741290083	0.196165512591107	0.27670412087379	0.224036928968631	0.320797748490597	0.363633828489066	0.20024324624973	0.229517938820506	0.609717240996518	1.07246622343832	0.392352526559214	0.529673841412073	1.22692974686128	0.766612868746909	0.312263709186665	0.633920573950922	0.150929188444728	0.121089253277603	0.4791536259092	1.90624799001666	0.539383698339185	0.448882891540451	0.833486378947857	0.514848175044972	0.64694497967956	1.26169067639111	0.357458131701734	0.359386996092134	0.148675198144946	2.23216491658874	0.309983188923678	1.10829815833022	0.466898744898982	0.298138119593334
ZNF281	2.57909969268396	3.43585782688428	3.59189248575085	4.16217828388602	3.58742440252345	3.47016995803695	4.58843031323931	2.66386863793522	4.15615924750779	3.25353546376877	2.46314754298876	4.18609309550972	3.23613739238335	2.50953009058493	3.15424875364738	2.8589948889349	3.56512504336858	3.94455721169422	3.13388956162465	3.18508984212377	4.23914854577337	3.2483309729673	2.53621370404446	3.45077911623352	4.04190736107503	4.37936887152452	3.83413174180195	2.93203882513606	3.83845621425181	2.97901985050988	2.5697741366905	2.53548416378618	2.54666798322399	3.40710796004065	3.79425702131123	3.1630769282539	2.53468493339706	4.97617091521481	3.18302919107889	4.42523657542045	3.30568570837125	3.9620355008432	4.23505202426085	3.81878892280489	3.07875646638543	2.75263596473293	2.83826302702022	3.33579432099632	2.64338563978236
ELF3	5.71829817802399	5.97812397795904	5.49010010397465	5.97135672375547	6.29117933742715	5.86462143132481	3.24577483333492	5.67478244146549	4.47951531145369	6.14922598436869	5.88559981414401	5.79034176073488	5.22528013837956	3.31444526165027	5.79552856223104	4.47183559186353	5.91159951293837	6.10546249032176	6.03585963618804	4.79131629409608	6.48338560865142	4.72854054555985	5.30999425951426	5.32762745217533	5.35257882743756	6.62694980417819	5.89981193221365	4.87475339486706	7.24539115739722	5.69472570232468	6.5890188448754	5.81066935767585	5.1323449975362	3.01090108691025	5.31234302898152	5.36436423709421	6.06597716512359	4.40538037841641	4.71844664244402	4.38170540671632	4.37283958703389	5.42772818464148	5.69402353461589	6.75235786673187	4.62223158310353	5.97914723847096	4.8603137514824	5.38392430184742	3.98885966700786
BTG2	5.84146905933606	5.6095350657829	7.05780968132547	2.47817097502565	5.50104346177195	5.97390866498477	2.75830324969097	5.07962909060287	7.1375171648179	4.79941485615237	6.23842441980028	6.15899754108131	4.67640635731919	6.47497990481589	8.42086501753999	6.92913424102261	5.60412906329772	3.15714670627268	5.80096303302436	3.45577825148083	4.63229054554088	4.95793984000514	5.6753418563841	4.81372377292521	5.73903452335353	7.05616885094473	7.66936527918537	7.4292443511748	6.56735836921096	4.65049608443417	6.40226625594195	4.09694509054083	4.57783147700387	4.84820906829401	7.21200868281814	4.43354225658202	4.17086658507516	5.51870959257606	4.99282570048393	6.22242947402696	5.2171832908479	6.24720418857181	5.82675716613509	6.56033167368133	6.32463033677032	4.89459842382397	7.90400743115016	6.25663785384829	6.71385920826016
SOX13	1.73108506216485	2.20053534215547	1.54360248125353	1.26410737538231	3.13332589634703	3.27269631431658	3.66768959284019	2.54878121320723	2.99530588301855	2.39853077515472	3.35419327030986	2.65968391142581	1.97906077027952	2.82362044051965	2.91466511379307	3.27195917296337	3.35863743379666	0.809813947667141	2.40620892626035	1.25628109557964	2.57882775376586	2.47800286063697	1.99333747792532	1.7310926406771	1.11625092204826	3.39517082482477	3.70621198692454	2.61527384188345	3.42357217151998	1.95312221699455	3.00654512738795	1.86466646505136	1.27684172885223	2.13776704041485	2.4551714069214	1.35716298986458	2.13454959029948	2.33039975897547	2.09196514294218	3.42413791164635	2.3784065644343	2.32780974145226	2.73314194475609	3.80744725498613	2.74640449031184	2.15338855239173	3.55704512995481	3.19988104241685	3.4270562857025
MDM4	2.72691172403207	1.70863008869858	2.11738214188141	2.79860410886738	3.16347667627784	3.36007909266972	2.51281383994395	1.4730247096923	3.23537197389901	1.88205809876001	2.17024082291266	1.74329571504879	1.92853317474204	1.43552791987694	2.25731617438276	1.55971700899747	3.00083111936479	1.81333571342695	2.5785358240929	1.80789848113263	2.54648206873861	1.78985721812479	1.52019815125609	1.86015588272686	3.20571488701691	2.70034184222528	3.19423056939246	1.58292819738208	3.15797384007825	1.8401922477974	1.75853580736919	2.52828276897585	1.78831364186375	1.88271284083096	2.24939122029868	2.02598073478143	2.18445218264561	2.21143913813959	2.25920078458094	2.14775264021934	2.36618152111787	2.74547338763999	2.16202380732405	3.63882545285035	1.95390562367573	2.83525360773815	2.83637362620718	2.26150240089672	1.87826434518019
ELK4	2.76784700813496	2.09165940738705	2.32330782755147	3.69468797401219	3.06373918064638	2.81314418306122	2.26414716349068	2.02879937753046	3.39193209264888	2.41048780620331	2.45766453253069	2.82279521878518	1.98916095457936	2.26319909495922	2.51583998375445	2.50090817658197	2.71161423931192	2.4914993187031	2.18529573539635	1.88927995018244	2.77247731043081	1.65872680377014	1.19424672792977	2.4436767428463	3.03285648547333	2.93079599959737	2.6595144860379	2.00538997588936	3.47663946274674	1.67577488841162	2.34294555210025	2.59113569535025	2.31372014477871	3.24290905394423	2.64600735744411	2.25408012544959	2.31377013807376	2.70292551763247	2.87511788987172	2.23633930853004	2.81380126702343	3.11007674015765	2.73938795494772	3.26987577055718	2.8027279085532	3.15163250418642	2.67719339420761	2.65674890578102	2.5437416141326
ATF3	4.11467097351633	5.76492061781719	4.1079649501708	2.31204053802963	2.78524436196163	3.20087291330189	2.06908914188074	1.52857669118205	4.4793321658497	2.67545869279283	2.7764936954381	2.80237288140839	5.18290752399833	3.40832797677699	7.45687919151256	4.77307537213201	2.08274461563713	2.58500324533545	3.40581462688548	1.63309552799534	4.22105414740326	3.76861757833302	3.70746372580587	2.10026849830115	3.75307098651821	2.56823745105902	3.4175621172413	4.56614037491867	5.18141754396494	3.28499775978112	5.69853798159666	2.24062748085441	4.03292130353054	2.49560269241652	6.46888485276054	3.13259743956423	2.24834766177306	3.28254861927058	1.86013764582824	4.05915850543829	2.87841391307612	2.8298623897274	4.45853352186744	2.84515279556336	1.98482375796146	2.81796124811975	6.10012729639548	3.85059192613923	3.66563456039712
PROX1	0.40620588601545	0.475949581463154	2.33293915229415	0.0533179330343926	1.06019432222582	0.106627765286271	0.887269446508608	0.640712466884048	1.1354837268915	0.0926932150492516	1.78070921947539	0.370030070773393	1.21170139371626	0.631582620067966	0.637926134853489	0.727751826554838	2.88780013527734	0.329221168474727	1.11736514400847	0.137545491476629	0.203429472758225	0.330060527679066	0.160419384470135	0.424759333543143	0.909541818077385	0.548573650188326	0.846482194230253	0.280573004605689	0.507351834673528	0.459535902710667	0.1015041558041	0.982890171523097	0.094088722448932	0.625777491307088	0.381468800994231	0.0901230118095249	0.0976699940908096	1.19052564952698	0.324904390640017	0.338102332764749	1.01624134553222	0.311411584517745	0.521779271613385	0.369273105052198	0.950068734896847	0.141069545171897	0.484412122095004	0.870830262328029	0.256233976657676
TAF1A	1.82011349164727	1.99532610898061	2.10687049968498	1.92333618885244	1.59250732066182	1.72207679540864	2.53783271356616	1.11507540866938	1.79812403114014	0.690587908297896	1.26462282410717	2.09435286213409	1.53700787954613	1.12667864878584	1.23736059067296	0.960877116423012	1.22935764178755	1.30745798247423	1.8926362174326	1.71911172024072	1.93645308531623	0.817446872296924	1.22543999634482	1.70943511366916	2.22542384833904	2.00412095631915	1.34569269949471	0.725763479428379	1.71835720775924	1.04244157065782	0.795505542637441	1.00860719075371	1.73901976118208	1.8471053079626	0.99504709267513	1.57039646631725	1.02093176998391	1.76669449457307	1.22577616196959	1.12075172537677	1.65479858154263	1.43202626764249	1.12079475397041	2.2392736922928	1.24112907893998	1.48159009915474	1.2711014541534	1.56586096029625	1.03944581465621
PARP1	4.61237087969694	4.56556401445133	5.79274342350262	4.81491230758057	4.81780886637821	4.69440707172379	5.56773360015243	4.07174841640474	4.90149721938822	4.19867424099057	4.16625987591207	5.94989346789148	5.47353362520861	4.05473825822805	3.80402284831299	3.963432415604	4.52969764310167	4.39348196506628	5.29961592322843	3.99106482009197	4.6202436607474	4.97288100103505	3.65608944854902	4.57531624914835	4.47066234908598	5.64914043907244	4.49814616717086	3.76577352633274	5.11058872399409	3.73855508449106	3.76129968519601	4.44349644546759	5.05431218722359	3.80555291560008	3.65988046873996	5.09307804373769	4.41791364254047	5.21132689171063	4.42792347218955	4.96904836222589	4.49670285024257	5.05668104981143	4.32266352707722	5.1796142430627	4.41927588334799	4.71860498502641	4.20180914537002	5.19511156686413	3.73530211555392
TAF5L	2.80838196960609	3.40908368554626	3.10097021488029	3.23698380760603	2.81713734140403	2.54177627625087	2.68929250580225	1.98885381993286	2.74576889965927	2.60960214503056	2.44690581684496	3.18686022289136	2.88798365310661	2.25547616984918	2.36427239914807	2.6812842622107	2.80617844447633	3.0338993786404	2.6392243241048	1.87492063480136	2.73766784788483	2.40844012630642	1.9602300410739	2.90027325587064	2.8134688716757	3.55591268599229	2.77338689425788	2.44528964130583	3.43823270470585	2.1376107137078	2.48529603634038	2.19914022794111	2.79780104057054	2.53276927458596	3.0406088159795	3.11058221036403	2.04496940834179	3.16450754598754	2.75914334794734	2.92257881171175	2.59998756524191	3.20830464385825	2.78622732085346	3.47372875469089	2.29436223963302	3.01403631491057	2.33857384789474	2.82381779408797	2.29118532854477
TARBP1	3.10989676829119	1.89437068816262	2.15377991029686	3.82061065342762	3.49468747312968	3.66738760658045	2.1737086918785	1.57003474204793	3.09079567727458	2.81543631661469	2.52568544035197	2.62169061042362	2.07201075888261	1.80434151995758	2.36804979878346	1.69967501576573	3.18137603444486	3.21680888778944	2.29358062576813	2.16513177269935	4.12011939179163	1.02472925254084	2.27197997869685	3.0002665005249	3.66064139015116	2.66589957746165	2.95787130687925	1.85874916130003	3.2023451047012	2.58193436659574	1.85170870190562	3.90801058215331	3.01762166123364	2.42577894028209	1.57098973071434	2.08289513730621	2.56140463625725	3.28800073426405	2.90514703698648	2.60667367420529	2.68781498941129	3.6880511000019	2.09445498562061	4.24802869306923	2.120014673389	3.67883295785495	3.21821362469163	3.21501592880355	1.82698038260141
ARID4B	2.52689937853886	2.22949034253089	2.99893911028398	3.41638869721132	2.92631387239688	2.66937465144304	2.99488355216338	2.1096721758312	2.79130695769044	2.44185296928123	2.3860842093509	3.06927102224955	2.49618035366717	2.16911831160432	2.67026681985757	2.40595374073334	2.67790977094034	3.1181808397118	2.63252735148883	2.0597345208037	3.16722561662334	1.98968967572446	1.95636697580106	2.58388801599256	3.32185307446754	3.58271871448456	2.68000098749614	1.96640511535817	3.37484420047509	2.31624066596063	2.16807192230868	1.81774592428323	2.39057708578565	2.44922152175351	2.78124292960559	2.30398703783982	1.97455724914018	3.23239910204514	2.69106372993671	3.08742501929391	2.52664255458138	3.02644364032066	2.53773924790604	2.96491005005503	2.64174555512503	2.82301935152185	2.52893729756281	2.81141567155326	2.40113699499272
AHCTF1	2.58607887930072	2.68863220352591	3.09024350269192	3.35267220798986	2.61524553975489	2.37806024412818	3.68701069820265	1.38038565055651	2.77448287775076	2.20311627543375	2.21330782894276	3.49957232681959	2.84741924623361	2.00466294036204	2.19200388343349	2.36067890441991	2.71751926614138	3.07230423266006	2.3159655901492	2.00048028827931	2.92844654485838	2.77937425391966	1.74473500939296	2.73365951140203	3.16961447792426	3.16773522971522	2.39841635009536	2.10052134987391	3.00324026259766	2.14860109315026	2.12690959303667	2.32641301640048	2.50521352731526	2.69302692224229	2.43008072971979	2.57338007005643	2.11837307243526	3.40135593677582	2.28110405573448	3.25623709945535	2.71491519188291	2.95866346500996	2.41991870447679	2.72341707873926	2.55270336862813	2.66397850290972	2.28546250572721	2.70486536711412	2.13223490023449
ZNF695	0.406152023799134	0.017376811551008	0.0178738753383772	0.498405002932586	0.191966596290208	0.14829893953818	3.26948043383437	0.0122383771196045	0.268568441881921	0.635900232611238	0.047067775772638	0.785586937746678	1.0406847630542	0	0.0469039998752603	0.00481984143659527	0.0150245117427138	0.370431994455182	0.673375421059225	0.328912484429585	0.494940490676486	0.0743395412159275	0.0679147946743589	1.2302470024539	0.763192873704408	0.256744095104843	0.0281350885174977	0.0273462553153071	0.599046946662632	0.342675938323179	0.022547018557447	0.274131522087982	0.310668423840808	0.266968900944331	0.0246977487787385	0.330780933145376	0.041777505952193	0.202909389989458	0.211138230221866	0.20735692930191	0.267646266801092	0.104326433527663	0.0390488100214365	0.0864289080046345	0.0202142137195529	0.40227530507491	0.165766134927281	0.249615247597923	0.0144169513440636
ZNF670	0.495965869197778	0.833030158236021	0.871996620716659	0.980223182247751	0.60734185268992	0.853682666364758	2.2354765909258	0.751510451567807	0.700697750221764	0.735338115769757	0.500889469491767	0.650313473020283	1.13351622508305	0.603468077680417	0.76914526549825	0.541607376452106	0.563242976875021	1.04960035376697	0.985517610558087	0.333501422265758	1.14245696744835	0.117603936393677	0.715589785884656	1.15550509202259	0.908364148052768	1.13143029892239	0.483473813567917	0.649359290994288	0.758842553842648	0.734552352753042	0.59787278111277	0.405633220740758	0.66489621161839	0.814700166506388	0.959669957080725	0.900428257372319	0.513514613059191	0.792967711181746	0.941475003894216	0.748948255972005	0.688416474439135	0.763487398954679	0.88123279143472	0.963268939264647	0.776662044659809	0.903617283569952	0.561334635788412	0.679212638902526	0.605004151532835
ZNF124	0.738350448977693	1.08300126727467	1.46853601315154	1.95044089404488	1.64623886826678	1.76041986283953	2.40357483101312	1.17916941543558	1.25913845064206	1.35883414268301	0.921022111282106	1.22370307646494	1.32004771245535	0.842657559189731	1.11319883297488	0.801546816040478	0.845188953596815	1.40299738175111	1.49147635189099	0.429497516250497	1.32230545440933	0.656723078655507	1.1018435504284	1.35148504743469	4.03115272906946	2.55561057087414	1.53310649064898	0.927269100591137	2.23974377121863	0.674666598911905	0.518250353245448	1.03886142637509	0.925318432132032	0.737832712425613	0.828070069524924	1.18895988016004	0.92900204956788	0.979331083334893	1.71545528229049	0.963138310784213	0.882261293146558	0.84289687226938	1.0903709765085	1.73034889883401	0.702841938985542	1.57570931809292	0.981981888768037	1.08536069522101	0.759705746161469
MYT1L	0.0151680175642555	0.00167224477718972	0.0281266978656269	0.00205804135149766	0.0339872212799417	0	0.97825335505562	0	0.00403054725303694	0	0.00548461558404509	0.00149091662818672	0.00325241534812052	0.00346276231754943	0.00909729216564915	0.0274620552830905	0	0.00281739967334184	0	0.00604870799229898	0	0.90603273146959	0.00796474637994777	0	0	0	0.00271671657952966	0.0105307127748704	0	0.00515646103290385	0.00325875166043379	0	0	0	0.00476054529769304	0	0	0	0	0	0.00841948153930865	0.00844758897052483	0	0.00196597575866055	0	0.031719698169283	0	0.00557827910495541	0.0165461520980457
SOX11	0.0779245922506364	0.00751131606677522	3.39931138374036	0.143973914814178	0.147034088686396	0.17016189139136	0.0092000238589685	0.0647083217350961	0.116293023671314	0.0558975578126108	0.0204645587213857	0.0762761577479715	2.63525473550234	0.0257752519427128	0.0471421655881681	0.11776685550801	0.453960832419977	0.00843735429788528	0.353670113028954	0.153007439899557	0.0920021218415896	0.102188005295738	0	0.218367740080401	0.0655953453830242	0.00503508527739628	0.0282788837898944	0.0352439844181256	0.15013506386618	0.0154173506719878	0.00975611348640689	0.00786075559335223	0.0246765435248911	0.290777519516384	0.0142374751868585	0.0172108737479817	2.37441141545362	0.0220594286961306	0.0903914108538584	0.0500930230664161	0.0559110156152424	0.0126553145672265	0.00425653860049988	0.185323562528403	0.0516786866301017	2.24502960256261	0.0118992417686066	0.0998791472106153	0.012429735980061
ID2	4.34201650962643	5.1671750352234	5.83227520455378	2.89786445667615	4.20276189256458	3.68598621764874	6.78883144599927	2.09746884471171	4.50728860564793	4.21932857885735	4.59931128692061	3.43812658370318	4.36046851249548	5.15955656727229	5.29216995353251	4.82267583818155	1.63007440653044	2.95620789038634	5.34073318053102	4.68232175725339	3.19599003728114	2.69476863095658	4.58036810377033	2.72175776074682	5.09778054739141	4.82536392102758	3.91329010887265	4.82406622836414	3.24705739412665	4.6969710165759	4.86982992097417	3.63180752072129	4.3447447454165	3.56324382450458	4.74806581700415	3.80395086606017	3.99074383656017	3.65181644566975	4.05555047894067	3.72396625434446	4.95783889142394	3.67530797340274	4.59925285677109	2.93540801807974	4.55069989387768	3.87724811764262	4.82669984798203	4.61310900821778	5.39548512256698
TAF1B	2.16756909931757	2.82398266794285	2.51552460817694	1.99352721467249	2.19324614115867	2.31191569094919	3.73681343857166	2.6092796526044	2.00600125073383	1.67819492800867	1.83032669244494	2.44879357867735	2.41993299147166	1.98076031894921	1.89853624189099	1.83972522427759	1.87211441415952	2.43580386691611	1.66709283824569	1.07650384806809	2.29305946333282	0.855266275225876	2.41414201299843	1.55839089254183	3.50180184097173	2.29068307429769	2.11662713949761	2.29874316083273	2.03554153084671	2.30496329227464	1.80595207807078	1.99814696392919	2.12210442797466	1.54413255914138	2.13194755502494	2.2211273928079	2.39843831392554	2.37494484704797	1.68995681788728	2.64469164183475	1.9464170755949	2.03562327022961	2.61700889427058	1.38935764002515	2.48293085337942	2.14698614229976	1.63623009602379	1.98681515514513	1.69877371453069
GRHL1	2.77924585349927	1.46016365662545	0.860385238804207	2.23438495730294	1.86777237950758	3.19749668179088	3.68260680368564	2.66943074439392	1.1352453988841	1.95334819817366	1.61122606475468	2.85302491552693	1.54844469906027	0.971291503074713	1.272129551957	0.684339335780093	2.2888075464071	3.30965110161377	1.38663987181328	0.340376869309974	3.82245661902043	1.56929383333421	0.974757567283062	1.17264805932696	3.45066976368756	1.43301248558832	2.52202855934505	1.86721351712807	0.939281643586349	2.48621624571614	0.460176838298465	2.15106248334972	1.91427380397322	1.24671814017688	0.823213609007754	3.04734146165078	2.29268183744082	0.843197370226378	1.39539112595313	3.21247658482759	1.71028101318462	1.05123560860063	1.52722151083893	2.36893184781733	1.63042119766725	2.38232627913896	1.61274398502988	1.63564849377956	1.13137612999406
KLF11	3.01882177660517	3.81066561794211	2.49242760792734	2.25095206100421	2.83391486522383	2.63552394530388	3.72350571659444	2.69766369891626	2.60026751594055	1.54375644847989	2.99660920338712	2.54000445465345	3.40055265733056	3.47653607347055	3.31114914424401	3.60521289044582	1.67707042287458	3.38278115370711	1.01785622886849	0.743011121642523	3.4089005244985	2.29844435005039	2.94019206731237	2.57961995666834	3.03184995355505	3.69784411241366	3.05619680776293	2.74326248015446	2.34524616348666	1.90517604167871	3.35209913608969	1.00124524112724	3.20794011432645	2.64942767447098	3.42200634243386	2.73440801467692	2.57188798833349	2.70916462938088	3.48102676410218	3.01151002716769	2.39124299924194	2.55915770920707	3.01321657941803	2.66996958304878	3.05391075620292	2.57935289263853	3.12535695476996	2.70602186463785	3.27996566963642
E2F6	2.16309606871957	2.39915037303119	2.75258431218843	1.80833413974985	2.29579429476763	2.11295335003562	3.08314803811505	2.45537339155217	1.57948725475886	1.95590332147732	1.55967589205973	2.02839433569653	2.9360335181284	1.39553858303231	1.50137306963457	1.75954017680263	1.91267795493462	2.01768856418169	2.71679613881217	1.60912281038182	1.97215935069798	1.20645647651466	2.54675881148714	1.8016872833773	2.84453932536903	2.47821293794722	1.75810205291295	1.7694953496824	2.43319293200596	1.97487728840721	1.75633299496524	2.54243926657338	1.98505363660101	1.65083456029468	2.38856733292565	2.15094395988283	2.24627689674496	2.58292292379689	1.72595891316061	2.56430912702359	1.74755415817069	1.75431155186443	2.41490086595121	2.18252810036961	1.60685757765297	1.92580535889907	1.74144869970763	1.86950328226688	1.59549792997012
MYCN	0.191171996753235	0.081756361390555	5.03115086579575	1.30940564197507	0.269559052323593	0.562723699543442	5.94540112682681	0	0.522060928548428	1.47740042175792	0.437487969636672	0.661910853778264	1.17596569432637	0.164541809769411	0.212887008364178	0.139394645656713	0.105084635871931	0.0419182264643278	0.528926426595371	0.0375963702846642	0.060333065806463	0.0599174385325843	0.0590044685778394	0.14533200756054	0.247804097841882	0.905183352680475	0.155371922683535	0.232590727624957	1.16241904212567	0.159634302723402	0.14053783454046	0.0645644167368189	0.172715114372952	1.32836095214972	0.321054688176897	0.252195297575106	0.243407912953828	0.20775610838497	0.183220321002456	0.348473933621233	0.451866786527495	0.17368269634856	0.161968759112493	0.410405709241036	0.471957903728094	1.09986797070551	0.233597914316534	0.454221755115096	0.0412355828446934
NCOA1	2.5049480748945	2.20298434632072	3.79508622706352	1.7539796288408	3.27256138750351	2.83404428812906	4.16622235550725	2.97532190450962	3.01196238505213	1.91601414933655	2.99959407425627	2.8241327773988	3.12209486340463	3.19420118868945	3.22472454564382	3.47172469662763	2.84182130884966	1.61145148866941	3.13284725606154	1.83541818050021	3.31223315983302	2.54824253284117	2.42162516423839	2.66931786939818	3.54505407826207	2.86285843014248	2.82150547628614	3.11335019843454	3.15622599292853	1.75081221467476	3.36112901649187	2.22750603687958	1.5884120401237	2.42345703930243	3.38271748670821	2.86963558995305	2.87334451073307	3.47868368713195	2.81468163817371	3.44272989551412	2.95154032609407	2.32144496245305	3.04571770790628	2.37294772237546	3.20524995689405	2.68092597322257	3.23748016821412	2.88988145741185	3.24308179391498
DNMT3A	2.58531851135966	2.01499767602418	3.80586038536564	2.10425102955171	2.67296909187904	2.87024506199683	4.56221912110961	1.41850788977355	2.22867462217769	1.92915611230556	1.88773027508401	2.62799554180192	3.13904002588818	1.55348462784553	2.03485765522902	1.55004434037875	2.44855178122077	2.39272014449471	3.30655600360316	1.51821172407095	2.7053614291265	2.56389179674541	1.4129488896584	2.41787973360516	2.12941311571822	3.07236597733807	2.08995904319541	1.49557746118575	3.57757482278851	1.99522140725838	1.12516089470302	2.4194063686348	1.91286607022982	1.67420537252238	1.0757811543938	2.24389732165821	2.45909451681912	2.72098437068072	2.10654573067965	2.44900096358229	2.34385468501	1.81826311088846	1.87262846431683	2.61033843387622	1.73370053692726	2.50972959412496	2.12108980669604	2.14653125823666	1.53694714189176
PREB	4.84043961023219	4.55805449363366	5.44000322669405	4.05521476363717	4.51899462056742	4.42524116086729	4.40070880997662	4.59640460264066	4.3134841291539	4.17463482071036	4.31094670063832	4.75402516082472	4.93356172042671	3.71702999773461	3.74087965964178	3.65418113233635	4.10836409167626	4.06029485651837	4.8713241507359	4.5070299126329	4.34153044676565	4.01880816124104	4.93219947460879	4.53226762064423	4.74319682486263	4.10965884869469	4.08211626176618	3.42643808389608	4.66980115325983	4.76108350985344	3.52548418654836	5.19077463845707	4.68861090682311	3.96472867923756	3.24539323823816	4.90698456687528	4.47670310463752	4.54712287349644	4.26160019283992	4.64672820673795	4.85388825126004	3.62950178161287	4.15869735719785	4.460154011814	3.74746920750935	4.42861468355665	4.2616565228727	4.43400610116574	3.60417569182061
GTF3C2	3.84063121260834	3.87345463586007	4.19765092543072	3.5650070125198	3.56988340129466	3.78344638360272	5.07156506415717	3.16917225469057	3.55598870993673	3.36481462316919	3.26321886527486	3.92417066408187	4.51557917430401	2.97823719704859	3.26226791794452	3.17530815900364	3.54432892144368	3.92243764532199	4.01070776256666	3.3100881770418	3.85665294036708	3.13638839228005	3.40842893981782	3.69959272516059	4.14983069781245	3.91704989649435	3.7209853936569	3.28386177601807	4.23981393237995	3.72254404282842	2.9424564678355	3.74949379491479	3.76028564697093	3.36507482524779	2.68261020007768	3.93972914873018	4.03036959050729	3.90702895606606	3.68523529280408	4.12704124798471	3.66185171612715	3.44655886513383	3.71952783977776	4.11203037823546	3.5969930293644	3.48167897466499	3.15354690554873	3.55178714473251	2.95439969419646
ZNF513	3.74448253983236	2.75302577325986	4.36391317243256	2.40687429641143	3.96585920494025	4.00278786025136	3.74096203729679	2.81161521227029	3.18965303705831	3.46590630973244	3.22382706188955	3.30555934448285	4.08299803587749	2.37855733951269	2.90501355750048	2.83346552705688	3.64731696132065	3.51111218647732	4.01026111055838	2.46918858596264	3.15404861977494	3.17835938598537	3.09814399594913	2.28603884507375	3.13530501462104	2.81660665539349	2.77140870466395	2.12874358380254	4.23193526125254	3.45308941223832	2.71499762697247	4.45734020998751	3.4889084154118	2.01820920635529	3.01507470235334	3.29020122188468	4.05991917485917	3.74847197743534	2.73325373294973	3.13756378029603	3.04184884356445	2.42022954130977	3.51410490474172	4.36317538560448	1.97246364149812	3.6710107597991	3.57539862656548	3.56327825875164	2.50421296259453
ZNF512	2.59834861110972	3.05956260707779	3.39332570805107	2.98256797382784	3.34287205022371	2.98368629681547	2.89461692497297	2.58016518815208	2.92732239263971	2.418235867634	2.61634298356382	2.7629300881303	2.92065120062581	2.50811696167716	2.60181897123191	2.46275881516445	3.07161955696904	3.1806391948351	3.80612666638602	1.78499310557347	3.66274266696316	1.53940762687279	1.60490519378267	2.70904277790462	2.79921091064331	3.28957351572454	2.80937115111533	2.43628226341946	3.41367191134611	3.5605735069048	2.50962150652812	2.7996447866885	2.77720656353291	1.98547922680541	2.5218835944681	2.59973928998952	2.77360766801903	2.35719238466185	2.97709135543822	2.57197732445615	2.78327106592245	2.62939673891814	2.48500701308632	3.17677170553585	3.1526641848891	3.19983361510371	3.23785841945896	2.63060619317918	2.80109018448926
SUPT7L	3.91454733723906	3.55393431825179	4.04057619359369	3.13023774553514	3.81826110046556	3.79448627410796	3.70607058395735	2.73669932756196	3.43141242958571	2.95663699946277	2.98744545907548	3.33665179942795	3.65154365463381	2.76985168005415	2.96120119608349	2.80184056537821	3.39466672311276	3.27776058820082	3.63246316122464	2.92491056197311	3.79994987856617	3.01638931991262	3.15233483653932	3.27615679335553	4.01590471105904	3.14222992193179	3.27430447455724	2.98348789440242	3.58294502351916	3.88044039300767	2.85273813070489	4.31705674448424	3.40508665527267	2.83754977272979	2.80356210315263	3.51366673955483	3.38077718629042	3.54890682149369	2.95537365510328	3.30745844080609	3.4458159353197	2.91646448366729	3.48670473148426	3.62326994110566	3.18520748267877	3.42620796689597	3.44351608809831	3.3022441947637	2.71913524824228
FOSL2	5.86801866544034	4.56180592334182	4.26897653594419	4.7284470098535	4.2566581751799	4.03194700328529	2.20914222172518	2.734081438806	5.37051172515595	5.21490211702466	4.48989548249837	5.31350413052153	4.77253844716312	4.11922424621654	5.65542826175616	5.84145679926157	4.56871128916843	4.70324720480302	3.23696568980418	4.38439229020303	4.71558237134861	4.12694844745456	3.81068422045394	5.36170548955348	4.35796587798113	3.65947714670401	5.27215269783494	5.08971450917642	4.55593181749407	3.98781082881186	5.8449626515992	3.35498562914634	5.1364041278307	5.19142214527092	6.35915849943678	3.78927880255818	4.74037404491002	5.31647306850543	3.86689919832336	5.77187327570932	5.57520781319224	4.43398923407738	5.64629602787003	3.45901533391186	3.74889512329198	4.32367591904671	4.28894856966257	4.30874754518471	4.40687621216935
EIF2AK2	3.72731695585504	2.84759027478911	3.33981401505559	2.91954939807359	3.80347551607328	3.21283095367664	2.31874861744157	3.41482035184367	2.94699674800216	2.28644958844805	2.84838428677893	3.77359495217778	3.1253257128736	2.88337617971229	2.86684053162952	2.97351361597744	2.65039592237295	2.47008514451368	4.00181337417202	2.37389715065186	3.35352520871657	2.19443986974329	2.56220919850756	2.50382666823377	4.31024459511708	3.51699532887765	2.648796094946	2.45900854857509	3.29306603693034	3.34886906347942	2.68427415084919	3.20891882065503	3.00298209665977	2.88772674262623	2.86482548211602	2.44998563554038	3.11656062997175	3.1274645979072	3.11563957211836	2.54499981992748	3.04441279299607	2.67826721294088	2.64425005625523	3.21917921379746	3.07677638184896	3.10904296982572	2.75167363283695	2.932739629321	2.82578287179661
CEBPZ	4.02532425106091	4.4311129285966	4.40328469637158	3.9373863929776	3.9349199599112	4.15871508279829	5.16521556244038	4.56815098346731	3.65732375582497	3.13410597159529	3.34154641073745	4.44528804785048	4.28568360018572	3.61902819508424	3.59880397339687	3.66359409001771	3.57813231854419	3.83327595135502	4.21069115702378	3.51961536790213	3.81558613502381	2.94054169164043	3.97514928726393	4.15230252699234	4.69855855715418	3.98954635526949	3.47550359624187	3.67181702681782	4.59314201761592	4.36762616922106	3.85375847926824	3.35352879002455	3.62433771707546	4.02079592436745	4.20398356876173	3.96053517544458	4.0990705438251	4.21407159716448	3.91553618061848	4.25554882910278	3.90011112831732	3.27169482910285	3.99554601763925	3.31053521997372	3.89043065552265	3.74300081953555	3.32966062706044	3.73615384621832	3.47969094471739
MTA3	2.26710134754171	2.83624406363668	2.77671957746445	2.5415096876425	2.74797413367034	2.459648313097	3.32298463788757	2.25987959976357	2.11009211466509	2.41907175268777	1.82113143974865	2.76363298153057	2.23056537746128	1.64082018067492	1.75766239726415	1.79538536733812	2.5855277402926	2.35533725469868	0.629279388244864	1.84117877937841	3.18191192349297	2.38279811815278	2.35531646192852	2.18010959983742	2.50026584200821	2.51076328244468	1.73772136918101	1.8277300683222	3.25385888189689	2.69119519590398	1.61906853023358	3.27210884343441	2.23069376682696	1.61708003297724	1.34634039163776	2.35662726846846	2.38334703342633	2.29183474096967	2.09031654741494	2.64927521963812	2.2152508562948	1.71790266235102	2.14999382373008	2.61758287990827	2.32260610795492	2.36877020000124	2.09399634781171	1.96798815260223	1.86472123210129
ZFP36L2	5.92082886677454	6.23111270918971	4.49582745113765	5.2848101183545	5.85368656648862	5.6768680844687	5.03354091395526	4.29185297846346	7.08597435234766	4.64426506801408	6.07377364237789	4.3550482445804	5.14745417789093	5.84547122815	6.92804365286835	6.63222874970528	4.69781502764485	5.59584720787421	4.3842855813155	6.59958136082232	5.32679970908997	5.49564277893173	5.11931939705299	5.05779085691808	4.99762691967852	5.14653954990437	6.00076207426221	5.86081659237888	5.48624800529566	5.83640908538075	5.43623319224167	5.08807089748979	4.95125313968702	5.38610815696659	6.04744573016024	5.06155731442679	5.61887038718931	6.00079507662577	5.54837542864577	4.95191623524853	5.39499776805182	5.47804037524495	5.5375133751858	4.71110672293511	5.65447955941811	5.06215529248963	6.82121052560114	5.96449869281814	5.54640076760967
SIX3	0	0.186883407388906	0.722073868716094	0	0.062315175642095	0.0121862386218746	1.91207463815141	0.00911952424575328	0	0.00785705325237636	0.0695231399734587	0	2.15633808195207	0.320987973078717	0.198601695841128	0.188391176486889	0	0.0145480486730611	0.0133848643462666	0.341239693467206	0.0621820683913428	0.0125640746361013	1.21432208738753	0.0260454697703396	0.475089616467558	0.0259119216979354	0	0.155684425054182	0.103200993734316	0.140259504009305	0.0498722151223212	1.44763372926911	0.0171004217634845	0	0.072324750793648	0.0296108530998337	0.302500910056597	0	0.0160290596661781	0.00675922845900798	0.0109037207446412	0.191675230595811	0.192769010838363	1.27985911511542	0.0593710055350542	0.0625762767269625	0	0.0191902634611988	0
SIX2	0.449697078785122	0.019717090066246	4.22410476481914	3.56353917469801	1.36500953903653	2.64854505453914	0.423847931074927	1.08227928934357	1.83022786599964	2.27771298038128	0.239724622599607	4.01242806327287	2.58838285281041	0.556260135666629	0.12937093979996	0.276094774668525	0.691724157030051	0.929438216043365	2.91208096786333	1.42353623180553	0.588761927624639	1.58093506544912	1.16863860659339	0.459643371133014	2.3502294416341	1.84204380688212	1.5253371549886	0.383196432961438	2.71833798247189	0.145622260463012	0.056924508710781	1.16492942931602	0.149449125367019	1.93434254150956	0.1855562230364	0.853381291409806	2.9921696264998	0.330263407123346	2.00839657148193	0.0607214299699146	0.0370896158757419	0.930402613184004	2.3408279367715	3.10505936952715	1.42355393074247	1.62748883185854	0.987294154169824	1.14930774339175	0.07220547316288
EPAS1	4.57209301769349	4.96668631854473	6.22181644680754	4.88858495422065	5.75345829883739	4.65371436104673	4.32835852784796	4.66110008274616	6.42391632489158	4.44244228409566	6.86370340965506	5.44509681951676	5.67035539008437	8.21670136125399	7.00647420941086	8.89914052214626	5.67085191931352	6.0090490648681	5.11404548207954	4.99830774586889	4.53388034086906	5.80785031289723	5.36439884562414	6.27266079068579	4.75466005312948	5.90009112624425	6.14197347168091	6.56498123235807	6.79475323526689	4.27723660672832	9.28737049588149	3.42448130382259	4.51709547395224	5.16496800484414	8.78804448082214	5.73909167971133	4.81109553077932	6.78582477067892	5.58784365603413	7.62927526830027	6.41626671158378	5.28161458135906	6.46302619947617	4.75980531109668	6.29668802201115	4.69923875913569	8.17942915852265	5.64557056760951	8.9645897655411
BCL11A	0.532106055518966	0.348191227938733	1.38049699959031	1.49633908487004	1.92377657510523	1.62635558299282	0.178241704731258	0.637711886544145	1.52150894161818	0.485484023727892	0.833557099983782	1.1063313546921	1.1961904244656	0.926784392120979	0.948013547381869	0.457076622814689	0.364978980763137	0.0801287712455608	1.16736077119386	0.175776631730702	0.249073902175259	1.32543080395892	1.15190315623887	0.241843768251731	0.351562633946781	1.73059919341895	1.09426539073992	0.694521103160998	1.87871733306653	0.976488787738196	0.321460673083652	1.92780419630813	0.251418815521269	1.27848159368209	0.140035732537875	0.329333848168765	1.6883674322807	0.759344866902326	1.44221536150851	0.35870954323656	0.695901391672591	0.930209523949514	0.592907068517509	1.19421136411994	1.62664146826112	0.923349124753963	0.918429283937044	1.2196507366717	0.837027185972258
PAPOLG	1.98052929473189	2.09585500983509	2.17619604183043	1.88996768080469	1.72149698981306	1.66911620644519	2.51376501513197	1.54950250228429	1.98772264287131	1.4234902750199	1.50308348441554	1.93209742654769	1.87944729948604	1.61511395083894	1.75697748907811	1.80501731297739	1.37228816750945	1.74057370492165	1.99553103898413	1.86687828737938	1.88384903378981	2.16387340094227	2.31808542357378	1.60583883012215	2.77887085259253	2.26386052138297	1.82167010709794	1.43414808809369	1.83890842656034	2.40081188880223	1.23272983314318	1.58789425147835	1.63978873998176	1.78364127677208	1.51802693916432	1.62734083862215	1.48101737709166	1.92824491755303	1.92860592222176	1.95639095494343	1.75218098245724	1.78235015888274	1.62810643459948	1.55936232026919	2.18302657729792	1.54377463138286	1.74421383522625	1.66262331729605	1.6151242756369
REL	1.2359223868188	1.11141962693736	1.0591752035483	1.30160321553391	1.09083902311851	1.17556329008489	1.01323642522939	0.529574896780709	1.51596072252119	0.817750090942706	1.14452812433972	1.05764888965183	1.10976382861343	0.858181318588505	1.68058881512907	1.43757875749978	1.49039997166447	1.87826415853722	0.844845175626871	0.412325203628985	1.70456378694691	2.24103722324337	1.06834420407261	0.84504809855891	2.36847906897561	1.55276658737803	1.72446266527941	1.0619428833487	2.15026551986375	0.576334430141712	1.59758479263313	0.450072896140905	0.93668657928494	0.872637187120571	1.99241992292374	1.06034090455296	0.767822378904422	2.06224278137112	0.951719450169071	1.30119599493595	1.01948181026616	1.50964437040856	1.81000906563858	1.3487071819561	1.34870524740823	0.966402087552995	1.13735591652859	0.909198815000096	0.699014562569501
OTX1	0.817899703000016	0.912327216067176	1.29468828854523	1.09226865126932	0.762041526987188	0.990952971985981	2.17634075355805	0.0924870501621581	1.38981163562047	1.19444487302326	0.0935727212166625	1.26762703274036	1.28604548793743	0.125728773727604	0.0122977027761506	0.394718751292067	0.973859027360337	1.41929159107346	1.7124654483834	0.826413263890722	1.6268946560251	1.78552924964465	0.402886875783523	1.48898563463249	0.72157300854618	1.43790181023305	0.777550812419382	0.224711580007541	1.51507332412345	1.0736812240448	0.00880319481073571	1.4461979496406	0.703704302022973	0.671219381350756	0.0876273418801776	1.21455434424629	0.924581356366594	1.65092544615872	0.401393580942506	1.23315438309208	0.793005565754892	0.760495208014757	0.860426940105475	0.929224913937224	0.887403134174741	1.14574642978457	0.457889684704258	0.274661577237837	0.118833185466512
SERTAD2	3.89200702277458	3.27946836433181	3.14769073570121	3.20254792718332	3.40783542884705	3.38009471428835	2.7448503028549	3.73901646605905	3.36426672673857	2.91242736514008	2.85557588549326	4.02712877740485	3.74002981277728	3.09432708272126	3.04736526518443	3.18040851287292	3.76654334462019	3.45589405296798	2.78261857259547	2.5356031474695	3.86288058453039	3.47091284804406	3.1454784598486	3.12698456683143	2.92728449596424	3.31709779504798	3.25807529328463	2.96435586266864	3.46329123997486	2.76803025163267	2.63346487402984	2.2699065678304	3.40917446778706	2.78704865381984	3.44706480304732	2.96586874955854	3.44508256731211	3.15129715433867	2.94168883527819	3.48319671611755	2.7373416200254	3.41752594658943	2.90455532664563	3.31554370524805	3.14456291003823	2.99394760408035	3.32862441839888	3.01165249692866	2.88933248499625
MEIS1	1.17647198515736	0.803307766728387	0.567317785848104	0.89589152248857	1.53329008501043	1.38994507913644	0.718371981747668	0.123343492263667	1.75547871763803	0.893852217424184	1.67849160600869	0.916978450583974	0.926371295808975	1.98069463980354	1.31664163331832	1.78454880915512	0.840885526941729	0.778728492915328	1.02468843170916	0.728754099330643	1.41232079265658	0.764119549959077	0.770072796906887	1.35469807976945	1.33801948556488	0.957774890751089	1.25780483679917	1.09720312554448	0.376835489558162	0.49914287588216	1.85011387173184	0.948722495366386	0.672916808457721	1.7334849343309	1.29929395370271	0.739757873370581	1.48364491077724	1.06215417136574	1.70128368378457	0.855564772587368	1.7483643076233	1.16729260994413	1.08671792156613	0.846197545991132	1.0162976821661	1.16990150064637	2.26755519295222	1.72398523286143	1.93826227375679
C1D	1.81918418854315	3.18859944263502	2.68399620891499	2.34718184043614	2.55491076524275	2.4084464556558	2.26788794893103	2.80922002021191	2.27272232723026	1.81088932089636	2.11048081571285	2.40549020704662	2.73099903167409	2.34286487371526	2.39595337568104	2.26553670048421	2.14415538741266	2.16957029783408	2.67170662360144	2.64712241164316	2.87997345185702	2.2784611146661	3.78350551354881	2.375911221875	3.24525008021725	2.71899576135148	2.37083941403594	2.29291343172057	2.59841163020293	2.87519101967366	2.41372352635966	1.44854954783848	1.98137317852985	2.41075453072889	2.38396990498326	1.90843164622515	2.63653684473407	2.70370444444722	1.81673802291222	2.85667855404898	2.5946496546668	2.14339740980978	2.86974368436888	1.54978458034349	2.486115126579	2.22238586489192	2.09540466886063	2.32061110140755	2.31362472043655
MXD1	3.02828042431704	3.36316535957287	2.30362553920744	2.56178592552359	1.91208544868524	1.87269172597025	2.60529075140473	2.21415762224664	2.42123440374182	2.3345102089053	3.22573593056484	2.45380475970194	2.38942947616451	2.26638957343897	3.51798874665021	2.87208794857976	1.7860139125979	1.94958660621949	2.07012235997174	3.66672134325633	2.25151088699476	2.79242299083272	1.77526395119054	2.07368730297633	2.69359297045321	2.47998654944038	2.82365173002101	2.14576317295553	2.48342887398998	1.75633363396209	1.69198553518115	1.96032439223537	2.5555438698539	3.13589098309375	3.55659017459092	2.51505446550787	1.05069825347602	2.60718472258925	2.08557706976205	1.46622492827915	2.9145631166666	2.14241504461032	1.95910283078991	1.88279281880646	2.53664666765036	1.89218230732616	2.12113759347265	2.00103619613424	2.09113023487384
ZNF638	3.5267664234344	2.90468353601427	3.26439561452233	3.20032169421514	3.60932655259235	3.36996507018124	3.44981273172353	3.38330558748283	3.07123544195858	2.64687996444146	2.77600795330524	3.07766114217237	3.26262811310462	2.67361316460848	2.9888922728924	2.6523870442325	3.36021584988762	3.03188202546828	3.41642735669385	2.90621533675652	3.70120643395288	2.34270805453576	2.40411063939744	3.41254242225811	3.99901122056244	3.12690567598715	2.92032102549209	2.70612421776874	3.63096833099304	3.15017065542121	2.60001092781826	3.79583674402914	2.75528578994533	2.88798492008373	2.56053240721718	2.9527486170253	3.38155316118025	3.58475767874179	3.00338184615426	3.68073466485874	3.11078290405734	3.69982318830929	2.84136838416326	3.36906896813508	3.28352095350813	3.43126199497744	3.13490674078086	3.10360683644492	2.81476066367102
EMX1	0.01796773399951	0.00396252215187695	0.0121948458354172	0.076101941424832	0.0116041189477587	0.00558672143334359	0	0.0124990534436009	0.0190174352558733	0.053065883144308	0.0699488313885657	0.176266391965202	0.713340306183372	0	0	0.0163443386151121	0.00513289367601732	0.00667243864209012	0	0.00716936196463995	0.00483583848521308	0	0.0281344048174891	0	0	0.0237221013508268	0.0128400270229918	0.00625257647540157	0.0108332473973163	0.012198528047037	0	0.0308165356154059	0.0156512255110186	0.009950290735111	0	0.00682575402967272	0.0379801576806757	0.00778710569163507	0.00735374501705453	0.00618452970446339	0.068437843168033	0.0199533048969467	0.00672245036384852	0.133582846181225	0.06769328422292	0.0460600321180516	0	0.00880925041102107	0.00983254059057259
TCF7L1	1.7572210247415	1.34666462482098	3.09102612510924	3.54466778066886	3.22669711979304	2.38625126891171	4.01584511198779	3.87497985654732	3.93329271660816	1.76569494957529	2.9966512197792	2.59321505818184	2.43769760218966	2.90453898284196	3.30671906765543	3.2930605397923	2.67366041591916	1.05485249675159	1.90449195835312	0.953782735883511	2.70153150962378	1.46459061042064	1.77395412901357	2.354188986711	1.23503212681234	2.5707596650393	1.88672721052218	2.83895989907936	1.79793152740932	2.32051223206587	3.19468576429627	3.94050072659958	1.6878812668966	2.48125244485054	3.59492121891823	2.29092219888093	2.5402601150071	3.33630844596839	1.81004414235555	4.43933573574784	3.6721144568046	1.69824680757749	3.47591986172666	1.68462422202747	4.59136753125443	3.32339929719743	3.02953818021654	3.36450126689466	3.57553186710265
POLR1A	2.88423990824722	2.62264711340722	3.25754841170743	2.42725700819815	2.43179084614031	2.51700243603211	3.07390377754124	2.40583231391457	2.53661659591014	2.23251923333858	2.39568121089835	3.10122715498665	2.71945063143088	2.0297194235854	2.11119888802889	2.34395965221336	2.08310070363587	2.6950455623724	3.03529223776162	2.09648161242375	2.32318745894867	2.54959434392396	1.60067325857198	2.95900034710871	2.41575973058675	2.48393237123431	2.02094591345526	2.18350864995421	2.91363269433636	1.72570049316006	1.90368129846427	2.5168934272033	2.54099932232847	2.50350763152273	1.7898369597137	2.71183587520989	2.31953990942005	3.32556397634041	2.46232801964943	2.51987032545075	2.75149881176549	2.91716910284207	2.00188248693686	2.13585276550889	2.67632383333539	2.02594122069735	1.82912406539225	2.23796152989516	1.89875720013471
SMYD1	0	0	0	0	0.00696862447629697	0.00669662941989957	0	0	0	0	0	0.00423568063714243	0	0	0	0.0039367106452903	0	0	0.00735667909625611	0	0	0	0	0	0.00666624540530444	0	0	0	0.0194276601154433	0	0	0	0.00940429829845265	0	0	0	0.0114910996680891	0	0	0	0	0	0	0	0	0.0139629925511756	0.00752948602837818	0	0
ZNF514	1.98156753807403	1.65788432243351	2.53875105134319	2.28720720105712	1.77228161149286	2.58367986140624	1.2531505060566	1.67928258792262	2.60314692707216	1.83933154462198	2.14844230507049	1.54090469829708	1.89750237296172	0.861294385029866	1.1190417780675	0.832192922396705	2.02413006415693	2.32435193398625	2.27244119807617	1.08493875151639	2.41055754122342	1.07350530579495	1.09938659489785	1.47560939645859	1.67450419258755	1.51778882397037	1.72001907955293	1.17112826037992	3.11055860732019	2.1031406007817	0.74241940594008	2.69560104079532	1.5636955798944	1.46144473092893	1.32789013633021	1.54017497411158	1.68666237407355	2.05635184782247	1.24204823063789	2.50718007875215	1.8764822124232	1.49331087704314	1.0549841417834	2.528659506343	1.7099193198391	2.02378925845821	1.94395903581046	1.57341482348246	0.827941150900811
ZNF2	1.25682854774263	1.05535433922689	1.79593568744317	1.7241425042663	1.38758996590043	1.43749013591756	1.50007458293263	1.42737350077078	1.25271438750073	1.07504629961345	1.09398607723571	1.393984591104	1.42067822337677	1.22485240228647	1.05434741560984	1.06452016122209	1.27904391023526	1.3424210367221	1.54523401890396	1.02255601891243	1.44578930196499	1.24127369232643	1.12895831327522	0.915068404433131	1.63177244330823	1.7570447729703	1.23721391696163	1.22465422491049	1.17895499072994	1.37847419701719	0.762001749304781	1.56318392712669	0.995479975129546	1.45350235915161	0.924505321038679	1.31763958151247	1.36409639286702	1.25224394905367	1.44236894048635	1.44346311275909	1.37043496662808	1.35453755822418	1.31945956789655	1.7394535432734	1.64553867102768	1.22172412592498	1.14845875333767	1.31987970288102	1.38117010373122
KCNIP3	0.651626150409103	0.216520941555276	1.17905936014839	0.5556280875369	0.710857876578073	0.825630742956288	0.0551694649878131	0.439096966751226	0.550910721146231	0.277192390558751	0.307320988701297	0.288886127585938	0.969726518402539	0.395661751996314	0.211276555419846	0.328305162969738	1.16128158317233	0.161684528699486	0.27757605692033	0.327564348378053	0.243128412187452	0.865203395797476	0.608327411777748	0.22572562269451	0.797812482221814	1.05703681659485	0.308127317228484	0.249434883993789	1.21456204850376	0.314995477725049	0.533345093892939	1.0314868207208	0.880456087779069	0.232202899277022	0.399044976270564	0.328771580948425	1.18948421789429	0.239012334486425	0.412844943483446	0.265122372204669	0.229809980075809	0.502301560634566	0.6322227231796	0.801927783550509	0.570321922673484	1.62050832430641	0.489256481914581	0.393278148972768	0.247238578859794
EIF5B	4.37653807306902	4.34513264323353	5.01490904455632	5.03111596380935	3.54913222276476	3.61542111468619	5.67525543919041	4.98274751089711	4.76784952063911	5.28975963601839	3.72264049999446	5.46482196616893	5.07815702869699	4.32144161325529	4.34441070736245	3.85230107077474	3.42277589364752	4.60873803632024	4.49127088576769	5.46236449201275	4.09199513589888	3.54249856508515	3.06479787558057	4.14485797534786	3.54732730018951	3.95158398539361	3.67429016048039	3.92908585109597	4.08468856146072	4.71434305284283	4.2057614197251	4.41511694803833	3.81226066973467	5.43940627125587	4.59464675415561	4.48461996791738	5.30507018814713	4.7795829999152	4.17631020072725	4.39865355416655	4.77102460413714	4.46689237696369	3.81178621471999	3.76426523975048	3.93099641514804	3.55372500149969	3.08058598707334	4.29199456430437	4.42208543605077
AFF3	0.110497237928551	0.170009957394913	0.682330671407207	0.0802180928934878	0.642774646530517	0.70347585475779	0.715067179667008	0.0638056347694207	1.11155490842278	0.726348147979248	1.24076939167284	0.0746344861521949	0.900640777544843	1.83758511158823	1.54422626747596	1.87048156549886	0.69644145244996	0.165375985342263	1.5891835825028	0.0246880013828744	0.0934070763789814	0.0778489777444224	0.654653694086241	0.145941530419845	0.247651212429053	0.477671787783914	0.558097716532228	1.10005780519051	0.0912372951381753	0.214077445584832	2.10905826849465	0.26314336819641	0.170155710470503	0.25316794332923	2.55654054470907	0.511103021067841	0.299884670883236	1.94183028265416	0.259380640810095	1.21296535931784	0.629480887431458	0.818811895147512	1.81151962544705	0.54532957102977	0.808213439728465	0.213890968086699	2.37196372653294	1.19644708040493	2.1100333149871
NPAS2	1.33134090290846	1.96720468772585	0.748775031694843	2.26354951819636	1.52756226494194	2.13896596037899	0.457193571238261	1.93129748485075	1.63666679951161	1.2661949573287	1.93209358071518	0.815676565439431	2.03180454933433	0.644979521771875	0.559393745767354	1.28983218880946	1.61589012680616	1.78290423622703	1.3416335340982	1.93826094637228	1.83092542862903	0.934802613477257	0.350928402797092	0.88177004519761	0.934532670426642	1.95366127744441	2.41699634056185	1.89594988999894	1.91619674509698	1.1325154608986	0.662266914630045	2.24118756331529	0.800568544015006	2.75135610661248	0.478050893299068	0.931165082962707	1.66199609896523	0.829245465492199	1.8116959853469	0.662123374035594	2.23896534864548	2.17954022168433	1.29516880278131	1.37262855913088	2.60828262949968	1.92560505007583	0.899353510247866	1.33576610335302	0.394046836334075
FHL2	3.06205459216915	4.90029483735248	4.33552554074491	4.35572663344418	3.90208014131942	3.96311953570123	1.94783516029814	4.35992429435325	4.03111256306471	3.88618894083848	3.36952453910654	3.44598392670604	3.59096126891543	1.33506819610808	1.33188103741549	1.91657276840722	4.34790281227265	1.4685697823943	0.855352506339931	3.44123351662824	2.92053952965984	3.24583148166682	1.44141770422995	4.13175658249149	3.64040944953353	3.99833527144029	1.65400448320846	1.68871214225294	3.5486082144104	3.3889704989682	1.30379031817928	2.20108866721319	2.84928807803691	4.07958226289878	1.91827192478142	1.18599508829768	3.86860381433279	2.68816837571585	2.14831913281596	0.726365859429657	3.90148866534359	2.01898740078016	2.5287478949726	1.46640103447578	1.59244230632508	3.65683259250113	1.8772244493023	2.99503990141035	0.916946971527785
POLR1B	2.48028982787398	3.1165409767247	3.4308415157083	3.18057109166619	2.37807085228437	2.37847165068925	3.80046580186203	2.72339850835024	2.28515196516038	1.62348005386103	2.11042573177146	3.54897238007289	2.85673621801343	2.11195896982516	1.67942119371914	2.09185596060379	2.4023827965187	2.43398189182542	2.82427105575474	2.48435644604932	2.25369782285257	2.14195752876974	1.99300246736056	2.82638660264313	2.90364361542385	3.0600791248916	2.29151280123039	1.929332051994	2.52094886732969	2.30688972996629	1.75058906816361	1.94865647074307	2.41419309803426	2.50912875870882	2.06231676432625	2.94718345354318	2.82010218786598	2.98546361201901	2.63688006047428	2.4302875208555	2.51853555380352	2.2233081101984	2.55096267312483	2.38148178365478	2.56344908230423	2.05523224980662	1.71453581740514	2.18579778310848	1.96444283067448
EN1	0.0893270040396602	0	0.0573612646166729	0	0	0	0	0	0.0538646725320608	0.00687114542920565	0	0.0134593778208281	0.12706255478538	0.0156291034371166	0	0	0	0.0253412123847879	0	0.0866355496854079	0.00922864621402089	0	0	0	0.016625196307162	0	0	0	0	0.0116596786432843	0.0147119492102561	0	0	0	0	0.0130180359126412	0.106317423336949	0.00744262093261339	0	0	0.00953677710698356	0	0	0.00888955500330351	0.0131860887150936	0.033161467880286	0.0119827307557517	0.0084196799820833	0
GLI2	0.78133110822582	0.484866063657302	0.385855518951795	0.344593117361909	1.12758612034429	0.725164733678181	2.88051661259472	0.05803215335615	1.37633766381903	0.257421010521678	1.19640741221219	0.475933361341992	0.350565124234698	0.967178068461016	0.470369327066973	0.921748158317562	0.23616686746533	0.631313678049153	0.319243231490379	0.514558056120221	0.361861098937135	0.755593191850517	0.387373377002389	1.3122312464131	0.475488228207052	0.598839289069309	0.625415217473544	0.610979230959109	0.272274400324039	0.163706411978488	0.493035971127994	0.170472480385231	0.290909380421975	1.12801128846792	0.497302163321721	0.409791659047562	0.883140322984882	0.79548494116477	1.17863826054876	0.32880525842703	1.43741531924042	0.679523548171806	0.80274967373751	0.599728208487132	0.742147607148558	0.71661861711736	0.837158361924287	0.971036601352832	0.75933482133043
TFCP2L1	1.83960647716149	1.25537240887531	4.33913424006906	4.40313874685797	2.64106535351971	1.52690375052889	0.131228234144908	2.04283945315821	4.57905800020808	2.79417694005072	2.3205332986034	2.0411602524525	1.50011666600117	1.87836625004886	3.85443181127206	3.28455772438477	3.89517416244006	0.260397151004905	1.77353153350658	1.19542330471277	1.40603336882645	3.11354900321473	3.51881537365506	3.91877882242724	1.20865964671292	2.56388677438943	4.32114138093399	2.40662186458955	2.71726719496437	1.46683891634735	1.51394272208462	1.42080179079541	1.38303675103634	2.91646650663564	3.06158904539703	1.83508851251762	2.32633858107102	4.45471423061185	3.58359150740664	3.95119819951344	1.28437362236154	3.30367749298805	3.51084150873424	3.08438563439512	2.42903809260844	2.07387117023966	2.64614687583845	1.8776550555211	3.08584815785639
BIN1	3.36896173847068	2.88666052916555	2.89202096905112	3.41070019205009	3.69861149410907	3.00704714724697	1.73572825016979	3.30691094564219	3.45014683757651	3.44025662752788	3.20684447690369	3.80273497913738	3.62802256452434	2.95684027214797	2.68964235651868	2.6604485256762	3.03233974800673	3.35545604716446	3.69639310178183	3.26927936163903	2.25765072597976	3.1306680140674	2.79742230226694	2.81957238938908	1.77636576980059	3.26643960536488	2.72731042897357	2.53327170497584	3.77225828167344	3.44350353385027	2.79281341465661	3.37633307775621	3.43051950946082	1.36497666893013	3.19314609158695	3.54462730203122	2.9908383952405	3.0825269766578	2.67587801532568	2.79928120283602	2.81925498302683	2.74145761967615	2.75210646942058	3.0864396039403	2.52830085057768	3.46253095206388	3.4554873789068	2.8287301003726	2.80048124950442
ERCC3	3.09330522123159	3.27335553559551	3.44389779849768	3.3977975638597	3.46067437549678	3.36980017606183	4.10085123222126	3.13030865350846	3.21528227697002	2.21859353866904	2.82012175963108	3.10687246181588	3.44320040924579	2.53064262686887	2.86571825088138	2.62916159903083	3.22441486225278	3.34471722364719	3.47676729192826	2.45702050305677	3.30100860140034	2.90980849896996	2.88641329822256	2.69888203983415	3.21342177852714	3.35126533170236	3.05700999207592	2.55223005739461	3.46742200026345	3.34984373784025	2.39194682669276	3.06906959493569	3.15937457552084	3.49043142606813	2.1508332402119	3.28564167024083	2.71736607550505	3.5263208674442	2.80708302632211	3.47603985199469	3.35587018057706	2.60138935961396	3.16868794573252	3.25424484787169	2.92439398801916	3.00539742674821	3.17938773929139	2.91221120573394	2.46358339202789
POLR2D	3.246059287644	3.59012903386487	3.56520185945857	3.75823020575007	3.62937928455324	3.2856256809993	4.46325268866959	3.16047635972519	2.90526178189285	2.94074477242163	2.59536384683743	4.02502186963619	3.80550207957392	2.55094495913432	2.45023991753803	2.61422561503825	3.30700006568437	3.31812096575807	3.83174796293336	3.08135172646328	2.95440282728683	4.00487301614709	3.26068717530084	3.08108139561637	3.6153545424894	3.52603255105075	2.82787323779441	2.5919347006249	3.40360418366952	3.86173004593657	2.44148581170314	3.40515479887034	3.2351089350183	3.66869426100434	2.90182901378281	3.57921854279858	3.25265401704359	3.18547338876601	3.18439541079467	3.22427674811775	3.0331645682746	3.23014178587459	3.48663721064299	3.2451890965908	3.11547663374813	3.42975177809545	2.59317002284311	2.74733622084534	2.55036521821865
MCM6	3.96232640133604	4.89234992350481	4.03623239888466	4.08923758115272	3.03924747720623	2.90419271974624	5.88710387141373	3.30527271261819	3.58413393525914	4.31545233461362	2.76071202819701	3.89942986224194	4.98668566154343	2.75772670922157	2.35875552306288	2.66551256809636	2.7807797551735	3.9290376144257	4.03023370168124	4.35298555433065	3.75758959927002	3.54071007948143	2.84246862671205	3.81682518742168	4.06336116037337	2.97760971228885	2.76590069437465	2.71410952832293	3.57823492974382	4.61294074368631	2.17625895142732	4.87286910141171	4.12468288501126	4.76001480463088	2.60941914620375	4.75050082474305	3.13136442220516	2.39083860143441	3.01090726953026	3.57971213065407	3.49945487181597	2.82276430518966	3.34022609927083	2.96680507878071	2.34839031227906	4.2842645777957	2.96308860404022	3.56480052403886	2.26349309795615
NMI	4.05368804805825	3.80466625167891	3.06115891854083	2.53802663920142	4.13979547515738	3.32597142718151	1.03552067921574	3.59175877195546	3.16700138962391	3.03941250083196	2.95430353282365	3.58436935100055	2.91392398731061	3.06694100565933	3.21882700882086	2.7809137095605	2.39187227199103	2.42545001818644	4.24912740700532	4.32553938195732	3.25344456633262	1.28283156430368	3.6008645687351	2.54120518958361	3.90909175895115	3.01001938254819	2.52635098884568	2.58947192325659	2.40136227888634	4.22590300716809	2.5514207569704	2.85639380399309	3.29535988560792	3.56672794335736	2.59553568306245	2.92742414674353	3.49770010332003	3.13012417331187	2.95218832462855	2.48360558050072	3.84674861365002	2.7806949416487	2.55547400611515	3.1088896418969	2.52202315326333	3.76876013322655	3.03446896447189	3.24711063602181	3.02945951074047
NR4A2	2.66668002097873	3.59581007326375	3.65699647610765	1.72943160221776	1.22073609727508	2.15993235680212	1.6782912292934	1.67897643689051	4.1906400382576	2.0579833228798	1.85295726138107	1.68379576464524	1.81065398704273	2.77233204996542	5.17995408973744	3.21743959681887	4.41173139104727	2.90203606912648	1.58672891183116	3.18769831432428	3.32342955009973	1.71649210133906	1.94401078931688	2.82312392442826	1.76726438981505	1.43199369806991	3.78889745468719	4.05569525373783	2.8288004746453	2.93047550182731	3.46228671681684	1.22583903495469	2.30770520713392	2.01812515120164	3.65804489150817	1.5998088299559	1.18293440633578	4.04593310670563	1.12402155823726	4.19722994882415	4.80041369955637	2.75654265593259	3.19688008954689	2.23974440567809	4.1602578839107	1.39482229041431	4.18888998944652	2.35428090756698	1.75177933139515
BAZ2B	1.55803560304284	1.49009063164696	2.31783933754452	1.57492991550264	1.87798318836165	1.75060933728692	1.39090000393209	1.50679983886263	1.69454157561173	1.1177931283507	1.38441305418648	1.7543395836759	1.64206043267598	1.22809535048957	1.86570869387315	1.7055259864071	1.52998523350888	2.00706170509198	2.22450853297503	1.18190040186298	1.90806428586265	1.54261559583794	1.21345711160768	1.30386596581261	2.79730127308398	1.76122211372242	1.53139083547196	1.52815962190885	1.7794300318738	1.46233884928554	1.24981459179754	1.41859041022145	1.32049671014236	1.83794919532226	1.6660500941081	1.34615696709693	1.34915227132626	2.08966848005856	1.39094836641056	1.77827619769434	1.31903503230643	1.78713316618425	1.4780925265391	1.90203543908358	2.19000646027801	1.64377971349832	1.53669248148723	1.36305315713596	1.36716187611983
SSB	4.47507259946397	4.49963899117612	4.46772581575785	5.06738670971381	4.17566772686285	4.16609205888084	5.46063063092729	4.70656498419103	4.01240017570767	4.17624157220687	3.77734488963983	4.10540987250794	5.54826990640779	3.75279795700754	3.71296528726041	3.70603901413298	3.8410677294005	4.03920975803576	4.90838725084204	4.0844726767535	4.8592265937014	3.7012546629829	3.78992485536791	4.17844480776077	4.25623007464046	4.06901514407477	3.45261767889381	3.76849757906182	4.50633809421596	4.71076608169158	3.55662638619799	3.97414409328302	4.05852397786947	4.50823454233844	3.89412028765596	4.59859187881139	4.16592889666736	4.8506959873475	3.80334249929682	4.30033672382932	4.13864107163988	3.81774883146675	4.06659233264866	4.09183089547951	3.80661210993712	4.11055524438949	3.71290959753281	4.32715919844571	3.68021867291689
DLX1	0.0535504976904176	0.0178491789954374	0.0454683867857604	0.00735007704777388	0.0347351636953706	0.767622754911976	1.25601969844324	0	0.01436947687377	0.00542671287011247	0	0.0575459686892298	0.359109182464136	0.0123514611530397	0	0	0.0307032004992144	0.0398072317917214	0.0184413435304017	0.0427356077522251	0.0573129674577118	0.0597055216197419	0	0.0269524092019321	0.00658476359874525	0.00600194078462823	0.00969678426691925	0	0.0875246994382436	0.0092118234028997	0.0116258727223268	0.0186764514921099	0.0351811075376941	0.0149863113973081	0	0.0507120549145798	0	0.0058782990289798	0.00555096118007247	0.00466791748663822	0	0.0200689294741064	0	0.0140096885493014	0.0104189319021969	0.0348821000704323	0	0.0198601354647161	0
DLX2	0.0111498182343359	0.0577829649987199	0.011327780125042	0.0269591118874167	0.032098061640826	0.22124224935534	1.53448173208078	0	0	0	0.0240015268403968	0.0642474924339302	0.836162260270519	0	0	0	0	0.0428314138861839	0.022667554947325	0	0.0872702013227409	0.0212817140624921	0	0	0.00810142566686066	0	0	0.0115910418322643	0.0100626553771091	0	0	0.0229561154008774	0	0.373659009829773	0.0104629020028283	0.144953001232966	0.0177589780417769	0	0.0799011660992729	0.00574395265390494	0	0	0	0.00863888448270575	0	0.0533299948423627	0.0116451893073967	0.0163182994581347	0
SP3	3.35787449063275	3.62809412198929	3.8006461054755	3.87671422838786	3.33946449620288	3.39000728189228	3.85633277020454	3.20182113483579	3.52050064240731	2.85064347220002	2.91275578503717	3.56730642525998	3.70555400834559	2.86949637110672	2.88390468739103	2.94689585540627	2.84924189049099	3.38861281237438	3.41058153230882	3.07479548625911	4.12065433175366	3.01689087728435	3.05190627462385	3.35984448393252	4.38431689698433	4.0183186203571	3.18604679712322	2.92482502909482	3.78193521973144	3.24823151081242	2.80727157473713	2.5998584713111	3.43034625536517	3.96126592630142	2.85931312686279	3.29536493066585	3.32595612567582	3.46928040065993	3.14978469766596	3.38782896104398	3.07122939939291	3.03867753142051	3.47673270160167	3.01538694764678	3.50781721875112	3.49641429334639	2.9861967973498	3.31279238108458	2.99087429421645
ATF2	2.73670404126739	4.0748252608129	4.19066050039352	3.67657615993748	3.36495140217728	3.30004344968661	3.62843879288587	3.52028828643182	3.42696194277898	3.040959901271	2.93939962584434	3.58149081165363	4.05986515370605	3.01212089143027	3.17104819796049	2.9981006815491	2.88609765831574	2.60772635172549	3.75886082982931	3.5223807573558	3.75332502003759	2.89062464240296	3.64272357493637	3.95099025836317	3.88191725898586	3.6556620947682	2.93374494729029	2.7313140820911	3.90545605170487	3.8501718516959	3.02398900985673	3.48605398910134	3.19622157043913	3.67834874710109	3.23515839020172	3.42658091463807	3.06056802117325	3.8457238787496	3.12225667963237	3.66394614028743	2.98479143493743	3.14709696862077	3.29249833872788	2.82550071244728	3.42190452311879	3.19045959500813	3.18501056322227	3.34459652941657	3.15124104361537
HOXD13	0	0	2.57134431090489	0.0119771321581677	0.0142743357256294	0	0.0178514465423876	0	0.0690324284859107	0	0	0.00868486061725322	4.12503833232039	0	0	0.00807272843961288	0	0	1.91918258616925	0	0.0236613670955282	0.0281499938260225	0	0	0.0160679468569378	0	0	0	0	0.0150048141536092	0	0.29077381785478	0	0	0	0	0.0466225306842287	0	0.0180415469175663	0	0	0	0	0	0	0.110880600241332	0	0	0
HOXD11	0	0	1.97831690831998	0.0253126076744769	0	0.0289735505784668	0	0	0	0	0	0	2.73849833662968	0	0	0	0	0	0.944901178687618	0	0	0.0150105458615488	0	0.015628191546164	0.00570645263407133	0	0	0	0.0420226005077697	0	0	0.333000462993223	0	0.0762551635308631	0	0	0.0249349902755632	0.0101701841034214	0.0096046434608097	0	0.0130283460484964	0	0	0	0	0.386737171309679	0	0.0115038895257324	0
HOXD10	0.174271076710711	0	2.25268803169581	0.230717561165367	0.0469731609258731	0.41565526091038	0.169053356425201	0.362070224591669	0.0948742718970625	0.0649698563456283	0	0.0980680163688627	2.63570753687727	0.0818652634341177	0.0860713455111763	0.0913512902343331	0.0517419820472991	0.00683564045894805	0.616242711456783	0.092682517210441	0.019715518076865	0.146094398240979	0.0570703074279298	0	0.324051476014858	0	0.0896506799709401	0.146389777810629	0.881044278773891	0.0124963088660753	0	0.319315348072054	0.0475736485153914	0.15503489582926	0.0229866085137283	0	0.2190620218051	0	0.329457644495303	0.115865586706481	0.0304501274690876	0	0	0	0.0419865130884244	0.484233430202834	0.0255715649925145	0.162498851768896	0
HOXD9	0.798532114047183	0.0907223451870515	1.21852079330484	0.81469888822223	0.550426043536633	1.97867178076531	0.701672536085649	1.41593562003952	0.752712250112909	0.483226897197582	0.0748995197939554	0.570067742116037	1.9118286408884	0.712623578453364	0.314257358243536	0.820692750309703	0.300176216356387	0.0954117562713293	1.6784067940309	0.474478844480849	0.199825079911234	1.10869974233827	0.183377210116422	0.119058049347115	0.404206587136868	0	0.161777350283532	1.50837413302976	2.1343966741774	0.0876218255920795	0.0226427233867099	0.849946072583367	0.235066246346197	0.61426834980681	0.286461595055203	0.0398093766936739	2.30283624522222	0.11079454267372	1.41040773974792	1.19295820745176	0.44174893985839	0.219487268843569	0	0.0407055376473455	0.208984765524015	2.2241166034795	0.402499679516494	1.36782809452139	0.358859490000598
HOXD8	0.470560812704848	1.90789701028729	2.95753015791594	0.352776221392125	0.277153425791009	1.22346032375019	0.398623058730915	0.285791265892632	0.87594848609763	0.417281856451561	0.118070726391825	0.399408099455822	2.50232443380978	0.223295347064691	0.230337560245718	0.549676202907152	0.402242445709221	0.702522293986282	0.725076172213897	0.477125893912606	0.199044099633036	0.223894968041072	0.287309413829665	0.210818996940078	0.480845595105461	0.0412250548684687	0.498404018947775	1.14536706135392	1.50307202419596	0.331508327175379	0.109376358935451	1.00406265531425	0.111165106762067	1.08277685763176	0.355664595317866	0.0284286424354637	1.77426845608468	0.315153612336548	0.749187353168576	0.745037660433068	0.928122649996326	0.303062088350284	0.0140687083205327	0.0290711838977337	0.203126664318509	1.77246295446255	0.220085611565928	1.64171029071786	0.0805128947328127
HOXD3	0.0641398855185243	0.0244670178365372	0.153384506410768	0.250323510742273	0.129829682904461	0.156537420420556	0.0336261913477749	0.0448344124102883	0.0294589046257522	0.118270404749228	0	0.0379928708438432	0.109761754981752	0	0	0.060063387854907	0.165951363616075	0.0460461546491375	0.0925877275051458	0.0331378751681145	0.00751120238511094	0.0266720944621976	0.0146484602474434	0.009314493522548	0.0890828456382864	0.158319492020158	0.205245925700888	0.0942702708500354	0.262081085676195	0.118768091425456	0.0356405953707442	0.207146343593631	0.0121809781368923	0.0607928591221875	0.034739333325716	0.0105979760340556	0.11495788246089	0	0.120872920314466	0.0473910077737965	0.0534779208101622	0.051143490507286	0.0715267007600055	0.239999201232193	0.0213905202910672	0.0796212993404853	0.0386283553093499	0.112283308014197	0.0152576850265739
HOXD4	0.428964129662075	0.942825055337268	0.193991644217044	1.31011314986587	0.900867470190707	0.754524823866155	0.753434087113484	0	0.608759082461436	0	0.0243429225982226	0.991697434356801	0.0570441618318009	0.0306494359696648	0	0.107379877385517	0.620267389871979	0.36534759525394	1.70704311413987	0.0134766892100196	0.036047573453365	0.183537046452322	0	0.0224707685809416	0.414749735258114	0.142881884044386	1.78324939888982	0.135125627332718	1.67206414242682	0.485335194514421	0.0288596241210865	0.388593860625069	1.07699075948662	0.143137998991875	0	0.362773199911244	0.587396619355337	0.014635150269388	0.767889306429925	0.350685547889112	0.0735422413276098	0.375560082120205	0.660576500124293	1.59578454896352	0.426429484580875	0.75493334591137	0.0918906945863227	0.688433948673455	0.0367023396630215
HOXD1	1.95671348227092	0.546852627110771	0.0338043258306148	2.85228134746412	2.55104822742211	1.80419719916035	0.243150762682052	0.919205905512011	0.567325545925017	0.48299586547592	0.577182674695981	2.2130049390836	0.648961899951691	0.894901190251294	0.988830918734117	0.687921694919505	3.53252096940637	1.55999872652405	0.902434703693363	0.0685992124916312	0.0268068588753853	0.521830558378062	0.952332270694007	0.0331897019407543	0.770868806450781	4.01336134555672	4.36281072265636	1.20036409218202	3.24862692110128	1.75846562757966	0.636144162604843	0.495731962275564	1.48407826887323	0.300946072509677	1.0050424506257	0.398226281627726	0.892798330530082	0.0639824946388722	3.96551872747792	0.324193944771257	0.45236170125768	1.77589889627887	1.05844192014456	4.5042605270076	3.19284854906727	1.49166044377106	1.55474383205425	2.13884450502209	1.13965829730664
NFE2L2	4.40954330639678	4.56725447762066	4.44262067359269	5.16699267017256	4.64995184415932	4.3045131375055	3.57357744049156	4.78143796979137	4.17413214495387	3.66773694214954	4.21104904846684	4.90592939795108	4.82177879297461	4.53424890258043	5.00500318925889	4.87491048858987	4.28316134118343	3.47907352333829	4.33921851920848	3.97187959552047	4.78264368281073	3.48850305068361	4.54137461344268	4.9043125294243	4.71961852961914	4.58211702773729	4.31043922487463	4.74487309446639	4.38359833900168	4.53828405218111	5.27681987486383	3.57086872342367	3.86641816501299	5.19411460636292	5.37887587546864	4.30202127571356	4.07403620422514	4.33278069331042	4.2775147924413	4.37773821075355	4.47783746921655	4.50574888643274	4.51304369704215	4.50697482115399	4.36537097773306	4.21362218019045	4.26580773060024	4.44322728852725	4.75622563394812
NEUROD1	0	0.0391158359572017	2.55345081848729	0	0	0.0815533467895236	0.255410368636382	0	0	0	0.0843009067238501	0.0175672120428938	0.0191624081163515	0	0	0.010908892848379	0	0	0	0	0.00804493131545701	0	0	0	0.0128652150466507	0	0	0.0207224741813673	0	0	0	0.0206024879143269	0	0	0.0093860001020659	0	0	0	0.463345049712822	0	0	0.0221374687179026	0.0111786693961108	0	0.0114967905444418	1.49057233285456	0.0104470396683398	0	0.0324945377322852
PMS1	2.36907137731998	1.73103907687411	2.19523779715745	2.48627657522145	1.83323943445908	2.27441178830807	2.89130991976194	1.68710641224856	2.09015252124219	1.70304133853597	1.56641667649229	2.19766406888338	1.83974936452268	1.23983310438885	1.68934283982231	1.27709217949556	1.89005975860014	2.0811734335926	2.10939489610718	1.44894450067383	2.18016683555492	1.22698753096815	1.53314213251806	2.17029704944318	2.95095121415159	1.63793897841555	2.0872690077961	1.39829412526895	1.86260631603198	2.41261769153918	1.30217467671152	2.38132961726353	1.89405202914712	2.04447403741733	1.0450421528303	1.90556162495204	1.43016521449197	2.29566618218464	1.57235150840725	1.70855036736753	2.05118288078039	1.7155768255713	1.60766289595486	1.85833815987262	1.58217511023581	2.05709247835889	1.86476391219401	1.90220680469715	1.22424927846468
NAB1	3.22502196077929	3.57808838107892	3.93364797591558	3.42132112873614	3.14017397904364	2.91256348660356	3.75039102720303	3.08136634212593	3.40194497675351	2.99446032018041	3.02081407682399	3.6354504636225	3.52577373973867	2.89256467391397	3.06443197593401	3.23267266468768	3.50065101331983	2.74260884764275	3.69737254296968	3.65698699027602	3.76159644653785	2.43249823239591	3.06685769595845	3.20107793989575	4.42474021115395	3.05058346466226	2.99502316208673	3.00011047120709	3.57058242211537	3.34244790701966	3.35739473289154	3.36377923378388	2.65114712608962	4.56542429971783	3.54521986320467	3.20172478919756	3.10475076434644	3.43439285214894	2.83825472330027	2.4631900510091	3.4453977263624	3.06922755919227	3.21603846878915	3.03525226393612	3.15384696663377	3.53726828023096	3.21022414739724	2.73816248849925	2.96638711405841
STAT1	7.54923824720365	6.73584514906769	5.26744218347917	4.97735817113716	6.23111770956257	5.26386089142363	4.76739730429741	4.63019165659827	6.01785862960208	3.47804653732353	5.1260283633995	6.63636072423264	6.50366517134533	5.33317133480356	6.50212301840975	5.53989787679787	4.62798824615199	5.17260791944434	8.30882713997743	6.38213409982541	5.2636758126817	4.27639014605925	5.32522549593776	6.32856601866234	7.56259426634802	6.05753843846503	4.77434594372212	4.67891768919302	3.70722562242207	7.15923089731108	4.684716378024	5.35237703824706	4.85975580597093	5.92663745822321	4.59330216878232	5.95794011037109	4.73254572671149	5.38544507715033	6.30794899914124	4.48647468306475	6.89186954156627	6.11706065084491	5.79165366577998	5.47658121031868	5.08093207399558	6.30962823961533	5.39568477511689	6.28609622645012	4.92700257508495
GTF3C3	2.90299622336255	3.01331349305668	2.86924439151477	2.71168393357517	2.38391065983168	2.54537369431301	2.98054103964192	2.51877939389778	2.49195617918863	1.75178804877273	2.09113218110785	2.71797976684471	2.97915867168272	2.1309897471638	2.16795575213792	2.19998736739075	2.03239048637209	2.36898508725045	2.68217556466214	1.93484666470482	3.20172374968018	2.46527904948877	2.34250848771728	2.30439983579061	2.91778585764339	2.84144615523843	2.3510026691551	2.16996480170442	2.71412720501318	2.91949872044758	1.92989298437558	2.81369538157557	2.27888806080938	3.12894022729524	1.78630280725721	2.84656204383182	2.41647749258048	2.96047268062571	2.29100320958578	2.72388446994575	2.5091703502482	2.49065752628512	2.48671314333921	2.61094995408682	2.47057026285803	2.39926453157815	2.24904701851675	2.21927715761207	1.92118867196358
SATB2	1.12410977139423	1.16470812134932	0.174009542662947	0.512003178181039	0.617833911638331	0.629340832678509	2.26451488546226	0.380976354651849	0.846541846911211	0.927150030966275	0.324635644072495	1.90307551905749	0.291154494701827	0.287929474773792	0.380783619719065	0.467916947601764	0.548816461725487	1.44039697853737	1.56318710829431	0.487988973541885	0.662745455277903	0.307589714855474	0.31941072368375	0.369059630793277	0.370954503879551	1.18527282533392	1.06902492916911	0.293009773876892	0.167753838246382	0.551783516262486	0.320022890783902	0.336860491981163	0.413794444684657	1.23584753131805	0.22365269290142	1.00362367358051	0.260699917623997	1.18414299317293	0.389535102751448	0.487718036203043	0.619412330104938	0.953861751944366	0.463115905826331	0.465621765012451	0.323650314116791	0.387620808053084	0.49872157974241	0.233563207857945	0.279091575085165
BZW1	4.35312451274345	4.78721682230001	4.53649340220638	4.05086013363222	3.85676640401164	3.75002055934706	4.26170615982942	4.70156630489126	4.09558999653142	3.31026361924449	3.31082421718642	4.13365589709581	4.48213974034335	3.41962677503324	3.567269752057	3.58597149966548	4.353751724414	3.99592408763965	4.33004201507067	5.98395353528532	3.93143350720858	3.98925905042729	4.56142956360523	4.51339296532368	5.61149815173301	4.48677964364659	3.90489479911853	3.82915831476687	4.38139968665323	4.47437008836653	3.71384019102119	2.90553279591573	3.8741162172045	5.2903116411738	4.36581228560118	5.0391328602175	3.86469192395219	4.57418532692073	3.74524592843643	4.51884536925334	4.65399623512749	3.80551834349518	4.51791512083335	3.42442638164341	3.4726547235217	3.81904968979541	3.32406818942407	3.75336756518637	3.44695329376671
KLF7	2.50263786588363	3.55722267528035	2.9100511722903	2.81359487150919	2.04733769543951	2.58449088734044	1.4255891188659	1.9008821455956	3.46054189790859	2.27750080562528	2.48526824873892	2.57545963756831	3.30342286288044	2.40047581380668	2.95993184823162	3.37669402885442	2.08522793744734	2.53458985820478	3.25418614511338	1.09011554886125	2.17610237366965	2.96437247906215	1.464250559832	2.24766385262728	2.27450861979494	2.61572502932729	2.08305787267355	2.38446098831622	2.87057559443007	1.93710724066151	2.80296560404491	2.31191718494566	2.15572105506636	3.88224785463383	3.93110400436599	2.46440960768529	2.5917051168782	3.34809518144047	2.26111366759564	2.06401217353196	2.3644933950357	2.32843811638813	2.02334523350062	2.73890905378448	2.24903379593289	2.29146023510975	2.94042814719286	2.0561830986183	2.71623803030277
CREB1	2.61944786840536	2.92916099496169	2.70401161096076	2.79462966368976	2.55017089596443	2.85164354995429	3.1909777034845	2.19820650986398	2.67475309138296	1.84345223429994	2.40122640829534	2.55104891667409	2.58673240770972	2.49204665665282	2.69864836259042	2.60723249619277	2.25268714924696	2.28815491843076	2.75951295335222	1.60227340655991	2.65131917778189	2.74706844579641	2.35026857166483	3.05122465002546	3.38874646850149	3.16077141609365	2.59069009423633	2.02240967149425	2.81064842352374	2.41984253411702	2.60308141551027	1.91404405593173	2.50304529219371	2.93175220744593	2.30640908936825	2.32027197884118	2.48607034349686	2.80550076444346	2.78621051068135	2.68866020398763	2.58630572700063	2.53614766142984	2.44561506474224	2.46794793256287	2.7947323346173	2.48116463596462	2.62433783874266	2.64838475694186	2.74684808645066
BARD1	1.6412149973853	2.18057621616012	1.8374825360623	1.85448479452402	1.39304967894704	1.88145710485773	3.88481610070772	1.07014159256571	1.53609682262609	1.93120378658639	1.07632609816368	1.60504229784398	2.29928567427288	0.891349102763512	1.11055949221397	1.16279081282791	0.92172230676049	1.40945651644341	2.07362818341031	1.58373225067174	2.90200588898242	1.29356157013995	1.49887820432655	1.67328452575939	2.4708586180787	1.84098068759586	1.59637932146835	1.08238841759768	1.3400457369828	1.96448788542993	0.664555967242033	2.76771636514841	1.76550208403522	2.24224855661964	1.07108836335525	2.16475364197574	1.57953177220842	0.907567214167105	1.17574938658901	1.34752773061316	1.51033995609799	1.04516036032199	1.28659249948181	1.33681317215003	1.51412758259311	2.09806220020462	1.33994973157645	1.44396653770667	0.92245159104681
XRCC5	5.37578688616699	6.34551008829991	6.33605954313304	5.82222387604193	5.56908248293033	5.62499691118059	6.53168343915845	6.32669799311424	5.49459857505505	5.72123774326612	5.32416505659847	6.1005808803566	6.69245044848466	5.41675181761887	5.40404658269717	5.43653001908679	5.16637913925443	5.32224124723684	6.60596523827396	5.77596302798605	6.30570735481257	5.08434004396009	5.55675416619355	6.25931988324918	5.84391342508933	6.16266626944146	5.60117588440373	5.5163794071599	5.84309560250641	6.07206779630682	5.20256951512924	5.54213689711627	5.24100415224141	6.33970076429239	5.36430678357028	5.87919369887218	6.11545189880634	6.29508235693106	5.39947493201948	6.19395253290515	5.73435321729125	5.66934349480606	5.98908875872178	5.17826099437365	5.70282943745276	5.51709127629433	5.25684772306201	5.55130085529667	5.40207834119592
ZNF142	2.55968346722411	2.24477699629222	2.56085898697211	2.28592925669306	2.49486829861931	2.53785993103874	2.39033754904267	2.3035765505075	2.37462852843924	1.86929953441162	2.33115496851299	2.5374378497431	2.95099490117048	1.92261887646321	2.07657375403586	2.24866989647461	2.32437009428872	2.10051563569281	2.77409335254118	1.65497322242327	2.0387152500421	3.07241270557157	1.20776348188741	1.92582068377333	1.51727486363323	2.36191466942086	2.04260096640574	1.87248091049656	2.77972367943578	1.6855583790304	1.97799758246679	3.00338528495771	2.17032983097728	2.04339864981249	2.02257259458616	2.9255873389852	2.22540984246389	2.54079814828778	2.03254473769749	2.54679645692834	2.13898095668776	2.12344364257571	1.86144811603549	2.60961969628404	2.34066235667162	2.41856582129266	2.41399934501755	2.16904704331843	1.8304657295146
ANKZF1	3.70434694529747	2.73398636357061	3.14834688319361	3.29251872475116	3.63485608120535	3.73118293967085	2.69565679067422	2.81927241393234	3.56379090192896	2.76846313472097	2.91737730914289	2.63506655446212	2.64483334875135	1.96061055703125	2.20283719253772	1.95296003887151	3.64783259023499	2.95592971977569	3.19702122780386	2.4699529967877	3.64402390838563	2.40472179701675	2.09700798332104	2.32512294748316	2.39575084942246	2.83086841513454	3.28507735340961	1.87742180205894	3.37665784520139	3.14312082872056	1.63361368652217	3.85906514637114	3.45554682498713	2.00031738762373	1.27934361768842	3.60738629166971	2.49287511408295	2.9949207587467	2.84579779464447	2.83906497948209	2.89362475318666	3.04623650182726	2.77303056167201	3.75832506093961	2.4784712187044	3.395439969859	3.54402517872444	3.29290245402185	1.83371507869577
PAX3	0	0.113519835725644	0.152081419554585	0	0.0138051887519655	0	0.0925005656380264	0.00497338061710498	0	0	0	0.0858403351097261	1.0094933129896	0	0.0128262240354787	0.00780685497726798	0.00610909947084911	0	0.0361577550425056	0.00853173232919062	0.062083541849638	0	0	0	0.00803766968702278	0	0	0.00744118197067283	0	0	0	0.0510059262743424	0	0	0	0	0.0227296217662368	0	0	0.00368481001688418	0	0.582486655253073	0	0.0329484750381912	0	0	0	0	0
SP110	0.962873007774469	0.718097369642582	0.534547176608916	0.61189171320173	0.978827868665322	0.735947781130978	0.121111380040812	0.356212019613632	1.12359758948088	0.785441103914207	0.732330862828856	0.881860116750387	0.616442381398766	0.779396208381812	0.821094489410319	0.710341164377903	0.531146502823909	0.307132769701666	1.13187450132682	0.979524441452455	0.787046910954093	0.277579051065048	0.552102446414249	0.755787091230417	0.645128463218821	0.831532765399337	0.524911253382809	0.574618531730214	0.459292264211151	1.11180287264538	0.659575639123465	0.817528822434434	0.699973035475317	0.635253517562455	0.592040520136214	0.642427942472083	0.648591190807554	0.636159922718289	0.635873263899252	0.453458447346877	0.807530397210913	0.810905953912139	0.540180499661136	0.853712319131763	0.622531137373461	0.809658523927346	0.93409029045283	0.707295219979423	0.710019849802156
SP140	2.00483801488865	0.719711138822661	0.64727674998636	0.416336237036979	1.60547520180204	1.39055996086393	0.400277674643897	0.360362612983362	2.6947390267235	0.879092253955817	1.56956167998775	1.14976119545146	0.763960341418018	1.39368542416885	1.69197076171616	1.33981470503851	0.246916861263899	0.667795337892185	1.5339685520864	3.65938176831712	0.350931064621146	0.727939688580284	0.540089592595072	1.10065941588029	1.69565895616941	1.20828315190525	0.756217104166779	0.709482033045765	0.152796967735925	1.76543969054318	0.890008573978533	0.945558272854166	0.75688354832625	0.880646397867091	0.993801329693801	1.35910157770166	0.534181536486826	0.64051735671967	1.33919156650412	0.186461098955613	1.86135437865543	1.47502517237453	1.30314634710482	1.2278313997292	0.799549444441038	1.04958404486399	2.48347433380454	1.52114232475515	1.05745075864152
SP100	3.47136331852586	3.46586497038398	2.31664742905653	2.67344976074586	3.28357272539346	2.61247217308569	0.730019538654471	1.81792230779705	3.3961003388987	2.33876837901068	2.79713851648942	3.2231597052184	2.93074368179328	2.79735156381993	3.06199930286233	2.85257137607558	2.8246386844725	2.07555181882562	3.75628297152733	3.33627818152145	3.1551604754771	2.02976486327614	3.35169308656368	2.39606460219943	3.33090331329657	3.08868341457578	2.53679474823691	2.71940643178469	2.59446092371682	3.53506938566765	2.916484812459	2.97620394561704	3.0818831872083	2.73041366398916	3.07030388937515	2.713756616534	2.90430488874652	2.54059341007053	2.73061692120635	2.52813576853689	3.09717378926981	2.81044902932396	2.42089121715928	3.26570255656636	2.73999613619764	2.58304506559673	3.17550798724866	2.87293212999686	3.05527162997078
PTMA	7.78381098759886	7.991566647206	8.42039901940425	8.00772030384474	7.27538036866146	7.34092563805381	7.80548151991627	7.16949401120641	7.95877788637264	8.60087906044426	7.29508220543958	8.70197150838934	8.08607100039579	7.44782056301518	7.60465021352373	7.18876142144982	7.9893267187108	7.32392232661716	8.56517016976912	9.12688972934459	7.70133246899102	7.95880154535228	8.11223195831829	8.0724328090236	7.62839974074173	8.26287041717043	7.66589426220643	7.19608017703933	7.32152405636498	8.37336719106525	7.30770995938181	8.42925992947704	8.29063918232618	8.69518696396984	7.54519047448501	8.34699056307441	8.22003944279701	7.99595040886718	7.58006150835997	7.59842760401878	7.65837948159946	7.66427010395462	7.58117606624467	7.74858530884793	7.79936936210892	8.23916444383241	7.73471979427182	7.43789419088487	7.57503015994904
LRRFIP1	3.76539871394162	4.2378150735955	2.81099350713102	4.15407650338196	3.90228945897773	3.33311832019672	4.13276728787185	4.04169559388802	4.00637658292538	3.2596519831024	4.15774852969173	3.64451337410339	3.77611140640252	4.13671285190529	4.52349486821181	4.63474473606258	3.53490322638158	2.66162496165527	3.40268813795342	4.12586946006422	3.74497941618186	3.80760408055116	3.51584687189699	3.13264906930534	3.15444256679957	4.11296427916264	3.6173412039917	4.36947083173997	3.79588562831498	3.66502875092304	4.80161509624096	2.85004748633846	3.73530155276275	4.84919998497067	5.39908100550494	4.00886805418968	3.97784785958785	3.99554680173524	3.71498197965248	4.0342708557282	3.65232241256732	3.66216627994586	3.88796951743348	3.38649632101107	4.40717941214274	3.14213338221999	3.79909148875386	3.7151188921779	4.37372746581943
PER2	2.18640433102776	2.79007870286256	2.80984177623913	3.08190310742506	2.86778090487532	2.51391229290634	1.76760121428158	2.52836453219782	2.60834691585971	2.67658041483772	2.33108933239951	2.646394915647	3.18465236258501	2.18639539180196	2.69347387205155	3.14390028680545	3.23604305500267	2.56360330053458	2.20082040677972	2.7672286946451	2.1353020393554	2.41470908505653	1.88174834199269	2.12049081251609	1.76743156445138	2.65668303572152	2.6361150004857	2.12494050152842	3.70184284391587	2.00005016914348	3.46459688042534	3.34396837175918	1.83504389702429	2.72271443958216	3.69013830366314	2.36565306703775	3.1762622731699	2.69710090232729	2.71147312496447	2.78822709750933	2.94735361029109	3.00806666464739	3.67305475470984	3.28179372507446	2.87094553706813	2.6542749763434	2.44497367381893	2.52369673345269	2.40461942473039
ASB1	2.23947284328883	1.91773842482659	2.76100348742836	2.2608389170954	2.78101379153152	2.74133700250271	2.67148395418989	1.63765038010773	2.48236289451947	1.70037117000505	2.30554963766651	1.7406319966827	2.28647985766498	2.2671603087652	2.25024673498782	2.28065381429167	2.11516414740164	1.93135548254184	2.31145921461035	2.17314052381549	2.2784416952859	2.16397028219919	1.9016439596228	2.05021692845621	1.67567177499114	2.33863069290677	2.18912532772729	1.95152976972521	2.29592878206271	1.59129379265512	2.10077731301348	2.13353566228647	1.4635732548706	3.30478007276521	2.22613998210181	2.29202666366643	1.80818059846452	2.37797130350445	2.37525367992178	1.97662123555329	2.44780389319515	1.98226868269222	2.03606221774101	2.67251652148794	2.24179110667034	2.24401161152244	2.17774913984229	2.07841066533479	1.88279677431691
HDAC4	1.2762318437228	0.804676268321772	1.56887674885845	1.7982962344035	1.82749564764771	1.6973067764728	0.863861874943489	0.872300531856429	1.52643677086715	1.46755890580697	1.61843052742302	1.22249573904309	1.44850366498066	1.30295216218772	1.38711889343802	1.69542979853888	1.56005544958522	0.740229049922601	0.860964612349124	1.44281098243034	1.05221044306019	1.37922924670314	0.63966467170381	1.27192198124858	1.2112422020457	1.41824109057037	1.17614393340325	1.12857645754116	1.22774452805885	0.565605143839857	1.2976222788716	1.69027036494834	0.799403372213691	1.56651732380175	1.63707564668406	1.03483665434846	0.930037994223528	1.57627289615679	1.5859905797109	0.835434451169987	1.41115375448023	1.21399040690091	1.26829740426859	1.14073286176936	1.50564927319547	1.50109192013186	1.22628810043831	1.12280536158189	1.22325103531706
ING5	2.40659037828472	1.5706557521059	1.98472337709337	1.8878583061219	2.19191639082835	2.75984484381003	2.16984762510602	1.36430295533579	2.14359923456374	1.66181845051958	2.00385580813423	1.81231804459197	2.10787136692375	1.61467596718869	1.88135491499607	1.64079624459945	2.17620463423307	1.44843911605484	2.19596673457694	1.50066773563319	2.27757493080144	1.43629179889416	1.43532876446843	1.36145497799534	1.22757600442217	2.0113406669585	2.21731332495945	1.52393045714105	2.84817106255634	1.7663213325438	1.6269927876724	2.55435074800656	1.71937488392725	1.68528425828977	1.98474847018309	2.33489425167944	1.38183554526488	2.03756305248963	1.84889498478821	2.64471657646262	1.92286492635434	1.84473767865554	1.88459986572604	3.0172005701457	1.87039612886992	2.09355014435358	2.38435865387478	2.02117040886409	1.78162741935155
BRPF1	2.68607824030536	2.59817395395756	2.82429543909815	2.31680242590309	2.40888850975435	2.49824857052313	3.31717731824283	2.14233456565492	2.78939680873634	2.28511658231914	2.5846672149499	2.58155214018067	2.46673629602785	2.46386301703405	2.49522020032715	2.76391439764606	2.175612602583	2.39383430386611	2.78739404159253	2.34027300082181	2.47725756353741	3.2862209045638	1.23992295849029	2.18179256902798	2.28146652213347	2.77775113448777	2.43006088721087	2.39161218882463	2.53731680889267	2.19499498340314	2.36246550399705	3.07960137664784	2.19918663127019	2.22658005188971	3.0913582154095	2.87351934007235	2.22460824822716	2.83927705396661	2.51976800069112	2.22309530225976	2.76877176678447	2.15845978057158	2.5011700379207	2.42510820252665	2.64706821877563	2.82980040358908	2.50824042034755	2.61710873842356	2.70263476642271
VHL	3.08999269843636	3.05361273645036	3.80426706709482	3.61150695202386	3.44513024810099	3.7925705844734	4.80917149844273	3.20679340072215	3.84397037221769	2.7143254278471	3.43664301317705	3.14817983494509	2.94143805730887	2.81938971267699	3.02666142695958	2.90878916442415	3.29431105971996	3.31768175757771	3.70303365271554	2.26383201722549	3.62854817175771	2.43296163689812	2.95995421107258	3.59569789930783	3.81616509934165	3.42477654697642	3.41363905052767	2.66184495718729	3.71515174462557	2.67625311328105	2.45591322189096	2.80352063512991	3.23115600431897	3.58828338329606	2.99145691489445	3.29529468828802	2.7198623429191	3.91626497866002	3.59931894519934	3.34399490365753	3.28746644677554	3.29291439098662	3.46558045543326	3.08286928283584	3.86026125281938	3.63711293308965	2.98008054718749	3.47717217003041	2.87914896484498
PPARG	2.81958868381507	2.46815086586876	0.142942503643048	0.368228495656495	2.19131341176547	2.51024189860782	2.98309839229539	0.226548062909011	1.9240705550901	1.05859087806769	3.3150666793706	1.59251451661453	2.11713466581247	3.78943627312743	3.73573422250365	3.41601727801302	1.97633327863862	2.93161111839033	1.19921049057573	1.25840784740745	3.03245715192013	0.800567481935563	2.75389439707243	2.31168069390167	2.86970234234778	1.3769728986483	1.96372803120204	3.73257567775488	2.00204023620087	3.65925678399048	2.97412660839006	0.770976240624552	2.35591022757273	1.16094032166933	3.00468572870797	2.26160595310484	2.3246615850984	0.983795312513512	1.26114800981842	1.10883990760829	1.58777559770714	0.851009597118991	1.74123461569263	1.2075157074224	0.873236236441313	2.2134310564481	2.95019100053633	1.53587268538491	3.41020333426977
XPC	3.27473055470751	2.96781990145147	3.18894475865475	2.78908449632244	3.03969807478528	3.22773754811741	3.26780964802788	3.1852505308464	3.43006270646612	1.82079538989832	3.28599148946597	2.82670544664514	2.93111722049602	3.47623109576228	3.47104542091383	3.63814878597599	3.13038189800654	2.62328842124663	3.13476116812725	1.91204417479657	3.07562413249067	2.0062031881884	2.25953151287511	2.84373232980002	2.62227747612196	2.92800444599297	3.05438586681956	3.470734523249	3.38774242070764	2.88636345229962	3.42754322436341	2.40572103976918	2.32741517625452	2.55516671543269	3.03004636830797	2.76923122958522	2.7712062324684	3.89936765121191	3.1536256933453	3.48048736982938	3.24387100849958	3.33924820071711	3.40971850881916	3.1196925227062	4.14936511499169	3.08529160909002	3.52984821707939	3.4439399951422	3.17803623700581
NR2C2	2.44062529955525	1.90899375918544	1.86395011789549	2.87596427484133	2.26937549068961	2.78780541671533	2.70764585769527	1.50828541782236	3.15742157809125	1.49659345956943	2.48827527743456	1.86241732381995	1.6798991569906	2.14136550409085	2.34112193783804	2.48209192816498	2.79301801023951	2.81014101955505	2.49346448795819	1.454783772158	3.06737233968623	1.84296524136411	1.65406666361221	2.40608262686035	2.9885323532441	2.78661578107517	3.33243300210039	1.78757608360652	2.84460187989899	2.03089449252496	1.89533827394772	3.21118917817613	1.58142901764061	2.33528668752459	2.26692294930748	2.00982431982287	1.72775457503569	2.89260229791162	2.58965204738954	2.12557260963981	2.38306684452647	2.62086581641362	2.51395689042722	3.23019487450177	2.52639093948101	2.65019345577719	2.61619670813301	2.36771682378156	2.04742388055341
EAF1	2.43798894528535	3.24186212501119	2.96060132040517	2.80183395809334	2.54217737759475	2.78285705410368	4.21586048935638	2.62464468557735	3.27186589598564	2.18971833403087	2.80551168878348	2.84605322224326	3.04721869115132	2.66836682222469	3.22399266296588	3.11974196286577	2.5745836679942	2.9323140111288	3.14881485503985	2.54935535909628	3.17771666855305	2.55447159403536	2.39091889085831	3.09246555072883	3.41094245801495	2.88385246387611	3.24637771919039	3.10564025716841	2.37412254969485	2.71752141819476	3.17878712155489	2.03473834575956	2.25285636209705	3.1022658308327	3.50534377803683	2.721467874914	2.55323696396034	3.40503113155997	2.92672955414481	2.89695294186565	2.82335998474737	2.63199663449755	3.58569653412521	2.18660180031284	2.83304368316825	2.9864114970565	2.3798527362924	2.59441758754298	3.01046771262467
SATB1	1.08901810686446	0.906569780424257	2.01737368654978	0.723993678353632	1.99514864291755	2.12950877971138	2.93573985036414	1.5434917583019	1.95072822140852	0.803185755436527	1.71596476937895	0.937999375862247	1.45036290313328	1.87676524198757	2.15765946764705	2.10009354765674	2.2065210566175	0.742574089246828	1.70437433682916	0.815824618624653	0.765757873014753	0.627373417202275	1.11718174432559	0.989479059393794	1.10981724621076	0.974547316290846	2.20114420394943	1.87059594548263	1.43166041250496	1.22192535357535	1.89531728552864	1.65503590090359	0.361686155864986	1.54541426108841	1.81682955924448	1.04490641113617	1.66572167029652	1.25589743459764	1.9347894577178	2.33439803165416	2.0094225401662	2.23586452901594	2.04941802014907	1.92508249826013	2.99064026084598	1.7965509210068	1.87973247678492	1.50166616803477	2.31062478653066
NR1D2	3.33149571927781	3.24800736503596	3.04979739181344	4.12091944976161	2.88503480709564	3.48362536988503	3.0922372432665	3.11320855585695	2.91568030553103	2.58720023162679	3.35332381881651	3.14760333779793	3.02948586965917	3.49618330196318	3.35233330038096	2.33301557261144	3.02343164554016	2.79860214280721	2.90248688983724	2.15198480576359	3.77544778710763	2.6633512280238	2.56130781048085	3.61792485531838	3.69600359336358	3.49621544091934	3.28010560280587	2.88855045323407	2.70294240538361	2.72711778354429	3.17642825099195	2.684063714117	2.96963159595563	3.64217335903638	3.108630064275	2.92738005704708	3.10281622854226	3.85908643066043	4.00803365050668	3.56740833009753	2.96248389858587	2.49613662841628	3.1739840112542	2.66914586969526	2.97228184268509	3.63711303887661	3.37573347334428	3.91786465015004	3.44674328943845
THRB	0.929693519851404	1.02238034690255	0.111894736094707	0.113005632036335	0.935850837297345	1.55768954582267	1.6910128105875	1.45497562395716	0.947605979660823	0.0690741136367647	1.45524805936472	0.118247913000599	0.733559053179482	1.72685462049006	1.58725048091097	1.8366792213255	1.52516249444962	0.221431180935228	0.834366240721397	0.787198716096099	1.74135427751867	0.115859223424857	1.34149785735853	1.56589523240239	0.242045410282707	0.427355627011255	1.42616859486113	1.51305450619203	0.044086637186781	0.851216151493792	1.7458051468593	0.896461183502684	0.789815436336171	0.747975301232637	1.61013402231229	1.14828838636667	1.62205352467697	0.859277777353116	1.74408203523184	1.20542518369396	1.24576168800239	1.52547201183815	1.23924669383682	1.32033084073441	2.28490689005853	0.921292980414418	1.24541565881714	1.33712996473659	1.87675139848627
RARB	1.88217905617927	1.67416235867514	1.08034454334385	0.974344831337405	1.57341227109626	1.17389382578274	2.48974156424149	0.773754001658024	1.99619838117602	0.286740662682491	1.5461924058062	0.975135261543007	1.63237857629478	1.92824424741324	1.52049661824173	2.13410670035055	0.381966547872879	1.96146639845709	0.942864121299816	0.844244241406199	1.57714514916296	1.50209876895635	1.15331561972406	2.33534451342644	2.20398384164801	1.25661015418777	1.56269909756067	1.87319809569815	0.490415018807252	1.04115052605745	1.66008082616287	0.423801261680383	0.492480215337483	1.59147900678298	1.37647450952937	0.653650680411985	1.7174367992521	1.34616138734906	1.62542187211163	1.32739183124125	1.61868629127071	1.37849645977221	2.13084148928047	0.577385711903374	1.83140619258506	1.24698314173393	1.94793992267933	1.63947226147191	1.26175457629445
TOP2B	4.27165170542078	3.82559238617636	4.78394185808885	4.5280889896937	4.14606752076133	4.69626964006239	5.68791140385301	4.21684345274917	4.69847885420163	3.2197149173934	4.36334892002468	4.50986481296376	4.87640690148287	4.4190721575851	4.75517553803153	4.55685208270416	4.31979563109774	4.67362808485289	4.90626982824397	3.18149405298844	5.23087608678909	3.85420992307833	3.51852248535817	4.97126692519238	4.15810240431873	5.2020814311702	4.58371194489971	4.46649105646879	4.36273307478816	4.21203207835192	4.24166878160124	3.74858385840595	3.32753453345336	4.41963996330245	4.35227732574579	4.32633837628997	4.07038545578717	5.31948525208164	4.39413091555301	4.82152043778857	4.43596594194993	4.41407553795395	4.10912659265477	4.12178875965272	4.99292697368938	4.41250320877127	4.3529489787883	4.78696817253719	4.41929719939653
EOMES	1.74725376578107	1.07300285304369	0.321630074202058	0.24972972679982	1.28915522931765	0.830711475429325	0.830329403554999	0.161117983872793	1.36824811581021	0.178747516720684	1.49883920354683	0.492561100201005	0.154522896471215	1.10000328720769	0.814104043180863	0.975316309241697	0.147371245510758	0.390929731106099	0.699492694533293	0.827150732763987	0.139227058520032	0.642804375302785	0.341874655254664	0.526079184345152	1.45661103648198	0.515405748883365	0.531169191455228	0.117947325711726	0.4477393795169	1.18161427960996	0.386764499249519	0.746350317007893	0.0695246829321299	0.143287079206153	0.69675856240774	0.932598497015218	0.276549974977261	0.233350701418528	1.82551274087069	0.112393011139288	1.42254372044815	0.628828755653822	0.605449662277042	0.97171515086474	0.461419252808074	0.604121935152251	1.59513350802224	0.90554701329886	0.826876107032805
UBP1	3.19002176916282	3.03618305637507	2.84574032175264	3.32221991700764	2.91289844941913	3.16770477654744	4.05749759394535	2.59743338687813	3.52436949176375	2.39053147010328	3.06504586556105	2.82136975989131	2.73412509749037	3.209707430294	3.35510862238822	3.06460805626122	2.86568157560692	2.70491312939081	3.49462126982515	2.02014883341701	3.48291393919356	2.34774871040513	2.79019484454942	3.78484353577079	2.89369964600748	3.25147046606664	3.37219506542888	3.0802162370082	3.44171162352301	2.72830125900253	3.37071967282746	2.55840325861587	2.63008106237763	3.1871927324477	3.07458176628402	3.18157473290598	2.478141769697	3.48477251011747	3.1185752015676	2.92214356313063	3.17204590505129	2.7528494291605	3.51996101136886	2.701110856705	3.33134345186252	3.19084673500453	3.33174925461447	3.29367633960796	3.29967291550733
CTDSPL	3.16399601151507	3.06538780803883	2.63381198781105	3.2226285303575	3.30181708817695	3.47139292635123	5.05397406655621	3.34465111626182	3.61639142425744	3.10708503651503	4.19884484908968	3.15213618970269	2.81737212479953	4.21760119896933	4.06459368097826	4.13613775036165	3.4567111707829	3.41615897940484	2.8935427025931	2.22184291205933	3.208027135337	3.01741193337289	3.59259299932829	3.44790816166957	2.97702185051616	3.59565314263914	4.19081137862791	4.03830382837705	3.3948991572628	3.16086238273957	4.3708503144671	2.93295540840805	2.20878942086052	5.01958774375622	3.89189426452494	2.93255935492168	3.35356883295071	3.67112881242581	4.60478378012374	3.63519570670625	3.24497748055264	3.12548743300799	3.36936488979538	2.35813211781153	4.90290296722959	3.57646080744514	3.84063794671179	3.82777360015102	4.36706034841498
CTNNB1	6.54749864158007	6.98800950759723	6.66975196549959	6.65414042824542	5.91624506521536	6.72353971587201	7.74375435441751	5.91495804133224	6.75081919578332	5.15520346265058	5.65670573022663	6.63909133522141	6.39394044139575	5.90702424086227	6.07054052785836	6.46348208028401	6.59468032361151	6.97467927898758	7.31412847248453	4.92259873666814	6.13329961325392	5.50291862009076	6.13941127700581	7.34977790415481	6.61923086751623	7.43187828260058	6.11550691645031	6.3572714262172	6.41700080415319	6.23749137602981	6.24440945651253	5.3814992107211	5.87577044624554	7.13769652139659	6.65973856246361	5.92144111709531	6.42999562764574	7.31374603695594	6.60987709002957	5.73013649634848	6.36313479187145	6.18682510028535	6.72762739391988	5.76760826849318	7.00433397785207	5.62415122203808	5.71353919490101	6.28975237927153	5.89605057744674
ZNF445	2.13073046750391	1.65822919160189	1.78894490975395	1.79901154342546	1.34694994455294	1.99939821260236	3.11175678310074	1.09955054168549	2.26648098607551	1.28239294089012	1.40007805765502	1.60814369557307	1.61283101373115	1.53742590750964	1.79649305057251	1.71375934379187	1.59730706081967	2.06413690414394	2.13857741888203	0.783421697168931	2.00626611656645	1.53437238877777	0.961215378209319	1.93289943586377	1.64166913820671	1.93191359069725	2.09104243491808	1.54136848986033	2.16998417380861	1.21691393262224	1.27914947567866	2.37904659239249	1.58576219854145	1.6070029318237	1.48952710670434	1.68888332968129	1.13973409457291	2.22618514819814	2.43497867038695	1.92840081651111	1.70200200471645	1.68052995583328	1.86594419981666	1.99469723784147	2.21987628862713	1.7646308826625	1.80009957390927	1.80833121196738	1.55836295811046
ZNF197	1.8084943987718	1.56860200916299	1.9150268534488	1.67528361569397	1.30908780059195	1.89525711056772	2.57980795890665	1.13041305516879	1.91828697064718	1.34209102948406	1.39755030814727	1.66656919163127	1.70773570493536	1.42059290409067	1.56982845948761	1.58964033622317	1.38378856518137	1.80952987357915	2.28329060059315	1.43375160666138	1.85457144457993	1.29923932299189	1.44799164907348	1.71911241973595	1.86138912370588	2.10950130959305	1.77524192890276	1.5558881185905	1.69026598453216	2.20462481620435	1.49042857986522	1.81852050244461	1.52853718039666	1.73548027401345	1.575621720512	1.62282020374105	1.25141247860865	2.05231875425857	1.86596094459422	1.4226982010085	1.75288674518901	1.52829318060778	1.62052313007151	1.93774248859246	2.09017611942376	1.74710002211135	1.80466101688111	1.79651036599263	1.77134727364776
ZNF35	1.69261840090261	1.61730497941177	1.9475647569974	1.73164556681211	1.28604702778774	1.58936572266021	2.70005188931519	1.81445917367281	1.96335188730268	1.40624289736105	1.60376714999764	1.97473046158333	1.81872832957142	1.84202771413459	1.71538163010125	1.99556935362096	1.4160204020956	1.79599542178194	2.251547957683	1.58338961287572	1.96351479747668	1.40098340235887	2.11023562940565	2.04403784384864	3.04538568201838	2.10706472823327	1.69213218183159	1.8407765189525	1.36997196018445	2.32231277629652	1.52469422281007	2.58060146397962	1.19398189858487	2.11775206736183	2.44587440185757	1.89189666208743	1.61268978633213	2.55635533542102	1.99840481966714	1.52262459175543	1.83430679044298	1.60336823866787	1.92442874297592	1.75040315960904	1.58978154950968	1.69346296472205	1.50328685573926	1.71805482080413	1.73866874879514
ZNF502	1.75984473707388	0.374794881553993	2.02200347309826	0.368460164484763	1.66795010470984	2.33558413204706	2.51617505484842	1.25888997486718	1.11293514890945	1.23344487636982	1.18338961384177	1.13915306161245	0.964680160536335	1.25859082044879	1.40922099275141	1.1563261857687	0.289538645744042	2.00563193562987	1.9020680038887	0.808530862400349	1.26502591516815	0.983794128744567	0.635183930036188	1.42876552207876	1.16914113676315	1.81337451044359	1.883353572733	1.275041271433	1.98539656758424	2.17414326442509	1.03448594896228	0.186838679669004	0.862377076526289	1.87617216408979	1.45263711069844	0.382628124278866	1.25920752788969	1.7317687079674	2.07905708647168	0.893708550803166	1.55371238206909	0.673185553907867	0.54253771988563	2.19897605925188	1.67172711686585	2.21918686218085	1.30070308212789	1.64923864486364	1.81722584633138
ZNF501	1.03491445765481	0.251112086401511	1.25286740599499	1.32721514985172	0.859643412248871	1.41949260998284	1.61081594155846	0.722983409551504	0.95305424637954	0.389668836418459	0.870483728657109	0.982200240377267	0.890038281776203	0.870327044531282	0.661726990683526	0.853496941850486	0.424292270625903	1.21069623485609	0.16387101880647	0.630578425511061	0.97546876865377	0.736384010452805	0.558053767103236	1.05759867726697	1.3177888959204	1.3731832291488	0.941596633532748	0.795171163354685	0.988098763781983	1.31694266478792	0.613133221607178	0.481253286479148	0.216079683099338	1.22503106275938	0.8537632810593	0.40906943965964	0.636983215516867	0.975157283869453	1.27083327830961	0.718479374346765	1.0373809222274	0.815313920912542	0.352457660889223	1.2103150582507	1.35925248694161	1.1533226851311	0.838331236561389	1.13250315267624	1.27393229934031
LIMD1	1.84510878595548	1.62936455027557	2.149293308625	2.32378890737074	1.96603826400445	2.618377664201	1.87382302725143	2.02018341739209	3.35706451357252	2.12701241747182	2.95133970128123	2.74373668045956	1.72725386320904	3.05569112675547	3.46707653734142	3.30736187623794	2.19549855827917	2.46984848189832	2.6493223621258	1.51186013566601	2.071053861677	2.32038602454422	2.2457468118496	2.71007094098039	2.92493258864855	3.68314934369465	3.47189102893861	3.17816157729682	3.69449070763003	2.64214056803528	3.6769210375444	2.48710842682462	1.3981079944605	1.43883121233562	3.1314473950164	2.44198011249709	1.72071804749958	3.10385253077904	2.48680108251772	3.7957651223274	2.83125994756835	2.71604030370913	2.65481709946215	3.00930788132771	3.36845374092204	2.24600053752351	3.18084823683501	2.66593021605442	3.24084440324209
SMARCC1	4.0371100936608	4.31943028110433	4.60042297387826	4.28740881629325	3.48578424261232	4.23278412929849	5.9412930272699	3.74386635157054	4.15165633439938	3.29387870825309	3.53810540020625	4.59982416755778	4.47993856576063	3.54830421757636	3.78534794245331	3.70376332022898	3.83122585792319	3.73917549528953	4.87916583511056	3.04722040911279	4.55997028717773	3.96485224214365	2.64004323982623	5.84212653470713	3.82079710267643	4.64888616538767	4.33782191691751	3.56939235627704	4.49431020026434	4.04601846460085	3.59935663025221	3.6495336701218	3.82041104383076	4.09162904853543	3.52275520959887	4.2302986930372	4.40792151695778	5.08982923572601	4.53491800828071	4.31267302291029	4.04399135892063	3.94604319122791	4.48512092035383	3.95994368592142	4.31350333784135	3.81993444356502	3.41663932088432	4.04595059651437	3.40290312918829
ZNF589	1.99879041250377	1.54227555693467	1.72544517085413	2.06328382020199	2.28357743172902	2.64890783377696	1.67689687319239	1.43659490354194	2.11133542553184	1.50422948008368	2.43400911143727	1.28860560764307	0.966810256741422	1.74234859640924	2.00180399040484	1.87328268019917	1.81459079599679	1.19234569400326	2.51803321944766	0.662061170089814	1.8425136806364	1.42373433673879	1.09395392783864	1.76451378409864	0.921994665827486	1.67568335332286	2.37544162945967	1.8905644841294	2.14366588334075	1.45817608850307	1.26207151442937	2.71862979220545	1.58745728668222	1.33411584874441	1.2114002336027	2.32301009936411	1.25451294576514	1.68207117009676	1.99522521346039	1.30578983312481	1.83410821061138	1.83007156243452	1.36057424643951	2.11686837814595	1.85239428320976	1.61075571913517	2.71437313094565	1.88816642665924	1.86829288098781
RBM15B	3.61580110987722	3.7125901282187	4.3569558541061	3.49752214874567	3.44899956061831	4.02690511397884	3.83029520745024	3.57040147583882	3.70617875056073	3.56688821250237	3.35974097445241	3.85663911667187	4.10393841248287	3.40784454448444	3.54188612955026	3.65168636495776	3.40889121248391	3.79709137183775	4.36581485281054	3.28838872935365	4.02895903559841	3.80868606828837	2.51780083246232	4.0799183647169	3.52001481063526	3.27088273306143	3.20299924834142	3.63310415944	3.6561415773045	3.57972455965298	3.67094837453824	3.87216179746304	3.30034385902355	3.68212969438445	3.67293349366668	3.82780405562359	3.84624816826236	4.29109470674406	3.63138191282591	3.53354254323091	3.74159912296383	3.44954502574722	3.7663622915325	3.71124956014506	3.96199753947564	3.54521704100988	3.21387198358481	3.63557717578699	3.46648802290504
SFMBT1	2.0825412321853	2.06466619160242	2.52913549623806	2.12400656688804	1.45538072097238	1.86519052557962	2.67362934321564	1.90294471305459	2.05634086933503	1.23987280673256	1.53408641725486	0.784095218352717	1.93717776656324	1.63179100101303	1.82534160782461	1.97848767672249	1.63180858727356	2.32724954289639	2.84845629413355	1.68152131287571	2.19722231688657	1.90193201765666	1.47166299864884	2.82896118209804	1.50257933461036	2.18753672319059	1.18444241815265	1.77340178216554	2.59267435024423	2.01905782759245	1.61530745895106	2.18722175028425	1.30341604353959	2.04055188640866	1.9487026505138	2.08091448863914	1.46950946039688	2.43357870521645	2.01144490217179	2.32600754913845	1.72535100371661	2.04329630985033	2.57993646579884	1.67090935890983	2.0470476820641	1.82290307166726	1.78174428142582	1.76498770453116	1.70175327132609
DCP1A	2.69922731640936	2.83307192104738	2.81736811303102	2.60132670776332	2.43259257907412	2.63252277778247	3.66552591780422	2.02252377003581	3.06017943093585	2.10471853412627	2.37175843619613	2.30590123164033	2.8021873349577	2.59166090150379	3.20232404717877	2.91260674875026	2.08107333271554	2.43597389784794	2.76623968088894	1.72868548973431	2.89675966833953	2.98532356368304	1.94427328669652	2.69680848111641	3.25608384099486	2.79501256460049	2.72281282911681	2.62145014170932	2.54047828821107	2.59946784158473	3.00703621934833	2.22933205788833	1.88003458786379	2.60507776562312	3.40892860737287	2.44708235321238	2.08476616050174	3.09179343004279	2.89324310161636	2.68179801002869	2.68681271727497	2.569427288519	2.42345592823942	2.25756225217747	3.04866909957174	2.43372245853423	2.60956892201458	2.6147735437696	2.75496504742569
TMF1	3.22178371506693	3.0914948507951	2.91318543218845	3.67635614190138	2.62184235375791	3.23451089588228	3.9933896309207	2.95465625845561	3.64061699925434	2.17311135898213	3.15755212252247	3.44701537920612	3.04789585990848	2.81666570088588	3.2667232742178	3.08890611994146	2.85013070990258	3.12639870030849	3.00764779830818	2.35851222465701	3.68333597351944	2.82548505899283	2.29146547232062	3.27082540758788	5.18945158802899	3.58279252532651	3.11646173486656	3.11164686620121	3.39536506193111	3.69584630317011	3.16934451148402	2.76095674107828	3.38746029237152	3.2640955713938	3.18612415654403	2.86451220083467	2.76604676309712	3.68505983805714	3.22758966061736	2.97908706844375	3.04820147035262	3.10721743191269	3.52191418749774	2.52115804238459	3.78904063188899	2.93379381902539	2.66313144470543	3.30017423437155	2.85408165246998
MITF	1.73366235739934	1.39179366028131	0.650385910528915	0.976981415806597	1.40285087701239	1.71330733470948	2.50979185967643	1.13529291600285	1.5650073353744	1.17534203218234	2.02573939334462	1.06261303333491	0.767109067889968	2.37965503241323	2.54814560135087	2.84341297826363	0.360931660967672	1.15934158441814	1.84240128534638	1.31277796378688	1.66120787281558	0.654175521062092	1.58178153403276	1.05206497013593	1.84240852934823	1.25574264044897	1.64553347438688	2.58962401909139	0.296675989631258	1.78862503875415	2.33649492946389	1.16674965264036	1.68929343652795	1.71929529851225	2.3426382464745	0.968257002276705	1.50642954365414	0.68343248750593	1.5157533541873	0.49078813551596	1.80242566326799	1.05317751740504	1.30779417543457	0.830808544223637	2.24015409617191	1.85038663749649	1.87330165098626	1.6199539340321	2.15744067241939
FOXP1	2.46499424678355	2.91843942857256	2.49922632460014	2.38376895727603	2.43941318901918	2.38397188042825	2.43019659842001	2.59759234208883	3.0069030588169	2.68189140633938	2.77409353385718	2.37218738668542	2.72932295301287	3.03504162509466	3.06175829495363	2.9811436299955	1.99867453023209	2.01590034396221	2.59960151900026	2.64727581902847	2.50529554028435	2.65202086824364	2.30689127058125	3.12348327158484	2.81899263017851	2.4199897022495	2.53870550425471	2.8357067306644	1.96732492868623	2.30210630760591	3.7336642035343	2.44062941237196	1.99359653815252	3.4158555599074	3.33248984433529	1.95293892428612	3.09041612435735	3.08757644863649	2.87122827058464	3.63748684473488	2.93818058343931	2.54323141824683	2.47989998904838	2.64928925906166	3.53230582995125	2.40116624904941	2.99642305158141	2.63481103748907	3.54685740254748
RYBP	3.1787222987207	2.96793989704725	3.47137767958493	3.02931444598453	2.83002330396116	3.27514121737381	3.59879358452937	3.13037436681617	3.39095594687926	2.95309642112182	2.75640067169995	3.00134705477012	2.83648704339582	3.03813143979542	3.71151840842342	3.57989681712139	2.45845285263432	3.34773060883989	3.04663421308423	2.37226592877119	3.33803312540137	2.58778424526627	2.48126637074784	3.17187690892748	4.65303315122934	3.12804183835599	2.98469523155297	3.03979669035226	3.10370007468881	2.91168478441219	3.7781102916273	3.06554945662789	2.7107269544526	3.26968522752705	4.70070819723281	2.56233590482905	3.34651279249164	3.25465361614894	3.22309042059195	2.7804244526736	3.00905890217981	2.69779132482332	2.86315161997652	2.32568081117151	3.14201270297388	3.39991056159231	3.2659531111617	3.03646897157271	3.7526024454617
ZBTB11	2.61658753269703	2.31049507148441	2.05222316420702	2.62574504392567	1.82287454372508	2.50538549971346	3.49447043108901	1.95446945592618	2.64513376847317	1.42995302122904	1.95563008738147	2.32705670142124	2.54569834482632	2.0125561732061	2.27947787915357	2.09576041286288	2.0712297653443	2.50825161157824	2.11950829899337	2.38162534457012	2.88815132566326	2.55001865710543	2.06802542044217	2.13426953858598	3.01492574738143	2.65685464448054	2.44495816795096	1.95668009968527	2.22752159399424	2.48650333777426	1.90468479940099	2.38499980056805	2.44196224521446	2.80356640307559	2.22252118629128	2.00193567579436	1.84568058739109	2.32929066100512	2.53621234576353	2.59394238716774	2.13384885708215	2.32047641486937	2.33942606168991	2.13549885029569	2.52055549337336	2.00800962413185	2.1549263647712	2.25460508322982	2.20044705563311
NFKBIZ	3.96218020521007	3.94341095409649	3.56911007572527	2.95513727652359	3.22519003016768	4.2198721584982	0.720171626788406	3.72435975739868	4.35719160227398	2.16896940711038	3.32057163809341	1.4122035771891	2.97967009446944	2.38504870300715	5.35307630418795	3.16737316991417	5.25013958746896	2.93267395769046	4.88639517818587	2.04572765689456	4.15615343217575	3.54397812436515	2.19622621958925	2.45872854650363	4.53826207925997	4.17860076937452	4.82784329753875	3.59331870092057	5.25168331644552	2.34117181034592	5.85875893987487	4.33984550387053	3.58062219987456	3.54664758163962	4.54785474638215	3.30290798161771	2.59657482149662	4.68522211176472	4.22882554392737	1.39841779740293	3.19886233383971	2.28393423202288	2.42945167820183	5.05454924888372	2.33365257010094	4.39229537652633	4.25609133088259	2.71644771905431	2.28486876686634
BBX	2.61213577832302	2.92795449482361	2.56897118882998	2.1774165211474	2.33110753892249	2.60271163157375	3.44250738435644	2.51194222396857	2.43708578964787	1.42272844773456	2.68114410187881	2.06370828017308	2.75345408098511	2.65747239755723	2.75514508552202	2.901585574457	1.90668347451258	1.17667209206919	2.83071226927661	2.74808686507732	3.10202381470519	2.5074187935669	2.04646172071712	2.38460461516338	3.61913849457913	2.28060387830646	2.50461964020377	2.63514569038738	1.63322909758125	2.57698298638888	2.68134433081616	2.25464784667931	2.61985112270082	2.82336485193288	2.51315812250385	2.36568336940125	2.16788405156545	2.26583323463791	2.42473610201866	2.30552173530796	2.58475397421905	2.501111259603	2.61791810996702	2.34542360021774	3.1038104981265	2.49679791968637	2.52010723126614	2.38321940620901	2.49168684926966
ZBTB20	0.293302998503915	0.188108118270858	0.187215641185521	0.136511909871075	0.101163643392705	0.131783170284913	0.0288690182353498	0.195265001607553	0.218538117734855	0.0884671680257295	0.156194908097237	0.108914497140445	0.393756690162411	0.100495534069988	0.350332963993829	0.265343036818583	0.102477254583512	0.113497541897008	0.140462006318157	0.239881621574755	0.178854503146879	0.454715241007603	0.188973369288401	0.141047907182018	1.5160113378264	0.0725139536998253	0.16620487493999	0.176606348141155	0.104776062407419	0.187268879859653	0.219533466028824	0.264700323263976	0.368148487607415	0.221568047674131	0.410346538821392	0.147216668213124	0.191793832583471	0.164528281349831	0.131370261487371	0.113133081233807	0.160804498337344	0.245588976971803	0.116389507662895	0.205361456934206	0.306673374496605	0.130356159126245	0.249725528508019	0.169235074604748	0.190611409309171
NR1I2	0.0664048743542397	0.322996000028585	0.0912084509849902	0.00997858718307272	0.0469989272927394	0.0890049122516894	0.0148777367441455	0.0464285941479989	0.0670978245583694	0.0183527776854091	1.6942591735532	0.032272432866009	0.0581766835134655	0.0250648491558808	0.0437014416456916	0.0754980433557994	0.0312845767356561	0.0102470429364016	0.237786079568401	0.0110091674346331	0.0488193902773739	0.219146679165809	0.00967524988321617	0.0721050598547352	0.0314700117586797	0.0283247678531405	0.0391273064121929	0.0442770180687366	0.133011003797672	0.0371892770782726	0.0235984940005433	0.0927425472768311	0.0397747127636084	0.0101990460094282	0.0400113498979065	0.114559621183178	0.0195913798106144	0.0433640010760389	0.0336140179885528	0.0682463203149423	0.0652170890844774	0.0472742565997204	0.0805926556534009	0.175407339651414	0.0693514110616057	0.0529894097626911	0.0997279585429301	0.222036481930586	0.0882667438391534
GTF2E1	2.90078009674604	2.73818254529627	2.2837823043843	2.48378189346046	2.00496916241131	2.20189007352986	3.87494617395731	2.00355511823186	2.56012949769857	1.79978019893765	2.08332203454499	2.74049555282418	3.21051868014145	2.31700942054805	2.05490500733943	2.25647789779778	2.20330023453118	2.10455186539496	2.54495210169517	2.82103747567503	2.91242785752555	3.40598787596051	2.00302717602688	2.7734349310158	3.51285414359872	2.46655302193733	2.18303398403036	2.13223978459556	1.93552622600812	2.98702049455264	1.80440598643618	2.368180451358	2.61867084566419	3.07960664473123	1.7237316957013	2.36321110721246	2.10316081713713	2.16111321392581	2.49947558092824	2.37010086742826	2.53872537570177	2.13634530364729	2.35412516104133	1.79571732940977	2.14931694562367	2.23176830803691	2.07034010732924	2.17753372558038	2.16027114381403
HCLS1	4.53047368458793	3.66447764001995	3.13159914912285	4.09652480561035	5.10904056763986	3.86022802624808	1.96633904978856	1.43435056100157	5.05461579433038	4.01414741470502	4.52212717220042	3.29953240107109	2.24808847520421	4.45887370612121	4.72746537645046	4.59184628152084	1.556643485171	2.82069369398179	3.77247452588053	3.69530917846396	1.93015624791445	4.96293028017243	2.76127609366814	3.6565114574723	3.79924124372389	3.66348880883512	3.59297183935095	3.90003003679724	4.20739040468397	3.74579934787617	3.85894140801463	3.02939175579085	3.43287675411321	3.86538980092306	4.32764788590986	4.24502475974138	3.25357754639089	3.91089944488323	3.81683189356898	1.73194120062742	4.31089532222835	3.71280756130467	3.69634891983431	4.31614662335825	3.07817137664123	3.47326372873085	4.64791027269669	4.18064801052706	3.7849122420487
ZNF148	2.38794518904588	2.76812182397646	2.50322077281374	2.61926311391703	1.94641974397597	2.48452064816924	3.37303438919048	2.21611771411565	2.66612022508325	1.85040378406482	2.31523903351898	2.46241614029446	2.6349082130796	2.3934517943094	2.58413245107287	2.48334520762536	1.86769020595362	2.0981344776405	2.27260290134058	2.50929221586116	2.73456768154614	3.11286874742529	1.99987860082583	3.39616109277826	3.73546411278281	2.61316608139596	2.31960101853921	2.10549538308002	2.6349908968142	2.66493401827058	2.48085782663049	1.94211827193903	2.39868774104841	2.94093288482779	1.99156388477632	2.03033636727017	2.19087595105794	2.4716937291988	2.47435084876009	2.70380563347007	2.28611016390933	2.50061027839301	2.67125848951469	1.55332469574566	2.7921764094595	2.24811975169795	2.2518226445672	2.31087712327566	2.63257783406933
KLF15	0.802689037066072	0.376633531098837	0.922976767715886	0.282586404035719	1.26765966147495	1.9664909553249	2.86529104766473	2.32508207041374	3.27788539435656	1.40581862103767	1.98104960802687	1.27781023111924	1.29047932772994	2.42218169435095	2.70171900973055	4.00644421132672	2.5777887750069	0.333851483164298	1.16789573658019	0.942197636097571	0.919074944429126	0.988468556324992	1.90049741525679	0.561774269746236	0.765667704990153	1.1154714376058	3.82893174644001	3.01640618312282	1.08186044994016	2.13080178336932	2.5988926307591	3.19045473934561	0.074251729355837	0.215183504975507	1.8554792148526	0.897943494348062	0.967759373393262	3.17380452580077	2.7592078194972	4.49372442320371	1.35570466205028	2.48861906970046	2.29241748208578	0.734573660220168	3.28756933762727	1.11786620737809	3.00572116198069	2.50129962988938	3.3605878824647
MCM2	3.7472214004652	4.73373869597038	3.47944581964526	2.94142451235491	2.24471560395435	3.05307627126615	6.18190899430953	2.94371905372902	2.91024466764838	3.60555058314164	2.17203407453899	3.45495865580179	5.35169575956731	2.18465853745018	1.80663590913492	2.10949107744392	2.07192915569575	2.90780842810377	4.1804076039464	3.84834077971205	3.59063029605326	4.30642836712138	2.33141551356852	3.22633882130193	3.27152783821734	2.76855954837799	2.73627983890251	2.43911422762535	2.82829744109328	3.63269202221339	1.48763511185088	4.0961228911318	4.52323772295411	3.8159218308031	1.70979318148304	3.8286098790576	2.88333523484531	1.87956779217847	2.67537636557121	2.6110845203788	3.09290815463043	2.32532532007281	3.17227597008454	2.67727198250846	2.46161782773349	3.7375434381552	2.37940673069614	3.09710855178818	1.52488707806126
ABTB1	3.23749369460539	2.71991182325359	2.23407170539813	2.2369789015902	2.86053048346317	3.3215138354103	1.12683038593511	1.87251426888608	3.438814950536	2.54593931219345	3.88624528859826	2.20736456467315	2.84093665684575	2.9462024255314	3.0272118091479	3.12002713888279	2.76956962781715	2.03713777181027	2.07991778824554	2.22794046884248	3.16406969687967	3.73209426189396	2.39595661396537	2.32055766559389	1.97048972790874	2.69276545847363	3.16467931387141	2.59123644303033	2.90253747501513	3.64450685877638	3.06687055385028	2.92902774188908	2.41804044805353	1.71302794397318	3.06441416978605	2.63888033927323	2.6946220393627	2.003649843338	2.51355112545529	2.56213710060972	2.8444010632857	2.58928945990137	2.76256228402801	2.85943056718975	2.88742754129117	3.08392407846307	3.81340370075235	2.60459536873825	3.04138057478498
RUVBL1	3.64862509435431	3.85525945708862	2.98694790728626	2.89223310492514	2.15318975782994	3.01079039965934	4.6475223785041	2.71163029884092	2.6933434559251	2.44325619333201	2.61362452861956	3.52736393349821	4.14938455864569	2.38667018700041	2.01853515180819	2.63778459408174	2.80227525033253	2.53907734592863	3.15574414886549	3.93608155932332	3.49440206152006	3.92748045087122	2.51301824730394	3.74507170472853	3.52997427787077	2.4457327477317	2.52031742010817	2.81452912256749	3.10890396077877	3.79922223587074	2.04633418715777	3.40271057869854	3.5195132046629	3.09243642625768	2.02814179280084	3.28676459721132	3.35301298228464	2.94234991794952	2.84934297954312	3.1178108290331	2.84292158238588	2.8658476740223	3.24200731522201	2.75526576853228	2.84096581064041	3.04299755937399	2.39304890188535	2.83269255603749	2.23961913576309
GATA2	1.69721868888646	1.24144185735234	0.42924505792321	1.77424386742278	1.44535674758162	2.47125964702627	3.29189211472073	0.728226585519912	2.57065436751922	1.13880215749172	2.77481816726602	0.47011661134445	1.86464573124408	3.91979034717763	2.3586674301095	3.43160510210406	2.22018470483292	2.24631077448194	1.81379989998759	2.01151612991757	1.26286770088184	2.67012623303897	0.804932848085445	1.89977571088564	2.36138273749613	2.11980667447538	2.97490594935238	1.53170732737922	4.00272915354444	2.02589216594905	3.19426013757036	2.71618000866278	1.66251365666809	0.730514290603887	2.18549100004727	1.9431068219803	1.3084169460776	1.6898092646521	1.72155094601043	1.87177742051879	2.30594579631421	1.26720614157716	3.36242802846344	1.70674023986477	2.52610199555365	2.42339619917844	3.6455003726264	1.97393416117495	4.02263175021017
H1FX	6.42957411495477	7.10950553030852	6.71094766035086	5.33820745096039	5.81974722582867	6.53382137226941	5.91793894220614	5.06731511371495	5.98720039157886	6.92665901996137	5.83138045322388	5.88670873713134	6.55318606578145	5.93594150414037	5.62407174004091	5.89058456942751	6.29519654766532	5.19304207627373	5.98933514219216	7.777333083891	6.05028078073455	6.86322074008349	5.42137631708616	5.40504278569221	5.7746269042068	5.78579749609166	5.74592700217904	5.94974666258941	5.94287063682863	6.42711111777681	6.32345408106002	7.15644710265816	7.18870830280428	4.80625495771189	5.47738664658171	7.05560314231969	6.34359009478797	5.33423645530505	4.70089888501986	5.66673400340615	5.01611208956904	5.47624359643914	5.92395312081637	7.05054408708092	6.39585387376867	6.46372113656567	6.57320739024757	6.17146931692695	6.03630015128309
FOXL2	0.0337903335978526	0.0297055281970653	0	0	0.0434038694579904	0.0519767638714966	0	0	0.0179872663828819	0.0135647053165912	0.0244339467102545	0	1.27921463407954	0.0154638943598503	0	0.0123797788536524	0.130084101140468	0.00630953110258578	0.068149753337009	0	0.0091308798040253	0.0216654999473351	0	0	0.0168389218292293	0.00751853137494239	0	0	0	0.0115362611710985	0	0.0577298027547228	0	0	0.0106523060338758	0.0128803043343257	0.234562382905334	0	0.0138743848849819	0	0.0188102016288976	0	0	0	0	0	0.0352793753102511	0.0166130917571665	0.0185370775156855
ZBTB38	3.1946355656369	3.20161719447849	2.44119165957274	2.44582972840035	2.28225845901291	2.77365536408957	2.71618654013902	2.81212832604771	3.54996676623126	1.68778019218491	2.91242171665482	3.25381767007453	3.61235534141352	3.00903070614065	2.73026072715029	3.53962403794074	1.66786406498603	2.4574539054067	2.47567239297115	3.9178805916983	3.02719262696329	3.44441021396316	2.09530606271039	3.37660622964085	4.6064873734721	2.74995298703189	2.45493364756	2.91106994624122	2.61932875771029	2.2027463140831	3.5625337579033	1.33076504129732	3.35560120473623	3.59687004196358	3.58169981053554	2.33848342117327	2.19629058501836	2.91579392666808	2.91024166328152	2.73000423332553	2.97191479540941	2.82018540062636	3.12148596377287	1.97246238745134	3.15657767843198	2.48727568012227	2.92295120273854	2.85377163557293	3.18278161522668
TFDP2	2.42009356095258	1.82902282726226	2.00673083091003	1.70359015504767	1.97243856087387	2.46437349574275	3.71365603120935	1.86758567317734	2.10248945798493	1.57211918790383	2.07096751452022	2.80484617528225	2.75907576737394	2.06211388937367	2.37200809740938	2.19117238653924	1.9531101673741	2.01135931927799	2.31930232871551	2.4770575705517	2.56389674710319	3.06356746091923	1.54918713101172	2.11700701371475	2.89457797492902	1.99133235498793	2.2775455027743	2.18212562680886	1.38558376807494	2.44487569114686	1.95947173796929	2.07562698446201	1.99689172828278	2.09308273295719	1.80297487270975	1.46302663836779	1.97383717456431	1.84283324786731	2.48453197813836	1.82438603636383	1.98386099029876	2.11927297701085	2.17873054721881	1.7342181014973	2.70028494164551	2.01578269044701	2.1777469632656	1.82091155445826	2.07231320083608
ZIC1	0.0194065052781119	0.626575565805646	0	0	0.00471359856731936	0.0045294821559969	0	0	0.00773668312790832	0	0.0052710527563047	0	0.661080042207326	0.019852840954677	0.00874348272543787	0.0185309599466775	0.0206880619141537	0	0.0681530134557006	0	0.445639037524533	0.0232017837757255	0	0	0.00177153300335515	0	0	0	0	0	0	0.0786010527799959	0	0.0160942937260407	0.0758702821370693	0.0165401735579604	0.282373391872346	0	1.20063496168062	0	0.0161387848097366	0.00541772461537682	0	0	0.016753431062409	0.373833609286834	0.010168656418879	0.014252167958623	0.0853801974555166
WWTR1	3.21791027940272	4.1505463285464	2.55333579848274	3.03414207258344	2.78351845788034	3.28215212189085	2.78605561139155	3.07908463806969	3.54694112706789	2.34840672036884	3.41081832207727	2.72515858699769	3.67368822855784	3.96055151477528	3.89080362426547	4.47860770606794	3.15887420997211	2.78139403594359	2.40117607854238	3.09097270245998	3.08300026843695	3.40499510010143	2.46103813829542	2.65206954226544	3.68558128021379	3.48374506086815	4.01726808126783	4.09697645041084	2.85432803477656	3.23025440631873	4.71205719588004	2.93658667742279	3.21325958132124	4.12395161756491	5.43269869021865	2.92210273634817	3.1504219996769	4.36272567693088	3.22437888896183	5.10316033728907	3.70437488969805	2.44621963553986	3.94616422483135	2.29752151536009	3.92948542659528	2.96909242818887	3.87819773484381	3.11470195522702	4.64188487271058
TSC22D2	3.56852612242957	3.16659765143679	1.52847419203105	2.09336315018429	1.48778595382871	2.21762257960288	3.17212514036176	1.31105021883675	2.26172931724273	1.53949212162151	1.67217480732557	2.34707431498815	2.31171630299987	1.8643754897366	2.55825299782071	2.30608273269076	1.21941254108831	2.69097350308581	1.89257701800542	1.83831225458419	2.52491637480795	2.79266038899325	1.45891311158078	1.76272035676992	3.29783256983829	2.05306023058903	1.97876432991856	1.82969327311346	1.95696968909824	2.29074981611981	3.15246414668191	2.02361742694379	3.72469257985801	1.98869003686617	4.16115606987614	2.15462334214268	2.17704891157877	1.70498280818907	2.04149525827921	1.51091545837808	1.81744453730663	1.9501593898319	2.06561499215418	1.24790103584678	1.62239658454081	2.17669504223078	1.94603790021654	1.9944455646733	2.15499217178527
SHOX2	0.733155718944821	0.684770899917442	0.349131804335473	0.240460760370818	0.0252549334074694	0.156446109873877	0.0547743877277913	0.00456787168641134	0.391680763493758	0.0692323766717851	0.0282180874093245	0.132922829993282	0.737360290430636	0.299294452648194	0.219111432404399	0.191577024341336	0.00561116866113591	0.181821012074481	0.134731341289861	0.399054098820022	0.871570598506115	1.1900825055215	0.0707182491694247	0.167346475979364	0.354465338564741	0.0805226001214869	0.0209985786454256	0.0271475731877262	0.571645502625648	0.0782050707825293	0.0580304493801489	1.20354003078046	0.147090430162063	0.682895745431148	0.0426371257022452	0.903899398303443	0.302555000647668	0.0211864884928727	0.170841568342792	0.0268542310258279	0.194304422458769	0.0503684037326514	0.0219340376205802	0.0745547306848532	0	0.350377584313751	0.118865131542371	0.155544771013945	0.0320040456439157
MYNN	1.94830042718778	2.36277811290211	1.75265015273504	1.98991960412325	1.70588445110826	1.9517733774863	2.59861601986129	1.67184934729593	2.14721093305159	1.37261616828354	1.63020199470968	2.32151082929637	2.8346913473062	1.7620918564128	1.96177081925863	1.86001351752955	1.73984505072657	1.51082646374824	2.17149633051464	1.90610400365583	2.24378941558296	2.17881688292577	2.3791165855197	1.81668508766072	3.10880329963676	2.11622143541524	1.69489256357427	1.88466020015971	2.04009934192599	2.5845924967589	2.13478353840624	2.30469022536832	2.03107240420162	2.16920330295789	2.10091601814865	1.65756793811553	1.6259402739564	1.79150540375032	2.0117825896327	1.74728506792235	1.8054230508863	1.75018614129878	2.36580071114674	1.42948119711729	1.95989737941608	1.78724297926884	1.72884277285816	1.76915121062538	1.88975533213741
SKIL	3.11339608033153	3.11820049828665	3.20132080055031	3.91027865191717	2.99807029695216	3.75100173896184	3.99206559264717	2.80546252034615	4.00225985887332	3.20482950466982	2.94848611383778	3.53995584217815	4.99609590936453	3.13950895766521	3.88509592251172	3.35004142077474	2.8893471171241	3.43909786709225	3.83116254057874	4.10026860953917	4.86433547238732	3.14327824465379	2.82400185725676	3.7539960491114	5.10943520457285	3.06725917975761	3.05362718549455	2.88642058454621	3.20092401014206	3.31641459473464	3.69158573854729	3.31195126631502	2.67556018507494	4.68313061697135	4.55533798377963	2.74730144197678	4.27603487371175	3.54551007052213	3.18890691754616	2.26767502710411	3.56344345381516	3.06647648373239	3.83209445161405	2.15446252025461	3.42565550946564	3.37600838477258	3.16524756269208	3.18945324508767	3.15870482971002
ZNF639	2.48259244536312	2.35820673653351	2.66022241970213	1.94094777833054	1.97655983033983	2.41690586111334	3.64887923121137	2.02984370786217	2.4433810123054	0.824855792166374	1.95071455907104	2.65861187235715	2.88467800713312	2.17916317446985	2.05265169295277	2.1154838791388	2.00758896803505	1.90163594829105	2.37755702766972	2.8158985449611	2.92430506589987	2.43333373919103	2.29622136777393	2.62209325835436	3.44476170275907	2.1146829191986	1.92062429460361	2.24729243825992	2.54374455388835	2.72979665028395	2.5296058764777	2.00635249171839	2.54540481404953	2.31922435857354	2.32543034347063	1.93730709004188	2.28137848499888	2.20147942968761	1.95484947814325	2.21670361959089	2.16076415495578	1.86666565979822	2.62838113357441	1.24045702641514	2.38691021190717	2.03036192688702	2.05723794893811	2.14831795007569	2.33091605738184
FXR1	3.67983147710208	3.4439388931456	3.31579592260513	3.04115995155304	2.55490101071873	3.02520525633483	4.50506841306212	3.0845932612001	3.22763299867081	2.44529055928646	2.76623265994842	3.93318247279933	3.99339143169133	2.91115116250887	3.07099158209628	2.73936176415114	2.8725100185045	3.16473925358151	2.90548471004543	3.54798946155985	3.76802251487597	4.3113069113611	2.34631018853762	3.19352546233345	3.25637135258571	2.94703227790296	2.97122620889693	3.07033169618468	3.22102021218861	3.38916649393839	2.6992268463706	3.27595107013488	3.61743233846345	3.66556619744035	2.72185835028976	3.20487070966354	3.24127750455819	3.13673310941988	3.18761448114338	3.50353924282208	3.17702473927206	3.12147383976565	3.13275700549459	2.55810353899751	3.46865472636336	2.75187463827453	3.00737258678697	2.98753850068883	2.99444174236565
SOX2	1.52592247955833	0.262099932192871	4.21927023164864	4.01293052579326	1.58217275219954	4.91497711087196	2.76172132404387	5.8872606245527	0.41677952962427	4.03425144909724	1.2131679257379	1.34135861207425	2.7181691665692	1.51162591674331	0.853371929665796	1.73152441144262	1.06173784724336	1.63045596092244	4.72641271935796	0.0541849517029589	2.20283885132139	0.275910742340402	0.349092650021095	0.0390466682960044	0.274393163449368	2.74440855157989	2.20494322519574	3.20743137446654	4.29429506741357	1.7109882982094	0.0984551213440176	5.73117333082073	0.147618978543856	0.464437748830169	0.480997478208469	2.46680791714953	2.80768446220564	0.30059747048552	2.00422793157519	0.0269548067119944	0.56545331983297	1.33824836966605	0.98105922251728	5.34897591223913	3.81185243142289	4.21495859963588	1.50540313830378	3.1491550195196	0.757447183111693
YEATS2	3.41409425840469	2.66128004430985	2.80397088572942	2.90244272741714	2.19644709685109	2.25848988425225	4.40236580414208	1.97957626194896	2.54368627320075	1.7431268977155	2.27056105875306	3.09446924314143	3.44035297733029	1.99043214305749	2.44262766972059	2.12112275663737	1.90212091779551	2.67208767834025	2.51389296315892	1.78042449205165	3.0900931091603	2.48840576530556	1.57629147207884	2.18551297081434	3.1112504016695	2.05593966677116	1.9881558328918	1.69725547839743	2.43649478045404	1.67565872373347	1.72244313976246	2.59684045495887	3.41407361095301	2.44785526962117	1.59431757034168	2.43114283270275	1.85837318856744	2.26929592496709	2.65308222828111	1.72532741308744	2.46294632772243	1.80423746780096	1.63880902964676	2.35778099378298	1.70032420173654	2.66851164031158	2.67169006751913	2.42987187085632	2.32739019667978
POLR2H	4.66453145822613	4.02649138765427	4.1081316936169	3.9088236599942	3.73232688836837	4.54560249278985	4.36274200100865	3.73353953358568	3.83989706671353	3.91248407590718	3.61964264183332	4.67467026983007	4.87367634817478	2.67483995805134	2.9037052206253	2.69456330428848	4.3149793722628	3.78717784476157	4.00761286161947	4.86466490549365	4.52242598894146	4.49634064066481	3.81972999575933	3.98382136622711	4.65251866331751	3.29462641888739	4.00356526630061	2.80440200805561	4.47318702802357	5.12791910710845	2.68165553600663	5.23229577343346	4.84789257524749	3.7005634324815	3.04549484954397	4.20712002142163	4.5077012042661	3.68501786407771	3.63297199760615	3.6733251481996	3.90861254311636	3.51020089775957	3.8103091806088	4.22027720236691	3.36324628588255	3.9743394274354	3.82996068607965	3.76745493173697	2.81131366713399
ETV5	3.04472702580665	2.47650079874411	2.779689702202	3.02763359910595	3.3556210130172	3.63589342132438	0.957646360899398	4.14853350140336	3.9113919805374	2.58351509691708	3.30942358441694	3.46408192230215	3.44181242158528	3.75073707721191	3.80877497506842	4.37147254420573	3.48316216121926	2.66181492829145	2.61715039629536	2.07015501443767	3.37682738390472	4.99031276316427	2.57714102693879	1.54843411807905	3.46028898712842	3.3101138516509	3.26574718657536	4.95107583963975	2.44908205067728	3.49576362185471	4.23488189149654	3.48718953400217	3.03048547765041	2.8672591286731	4.60586556789746	2.1358775591687	3.24728482039893	3.43322940767605	3.46082236290263	3.50402882509734	2.44547455218361	3.19122749733027	4.38552781392762	3.23349793336445	4.1214498404245	2.79032896281596	3.69327598618194	3.9970848856925	4.81974972363387
BCL6	3.59394834136128	3.40305029539557	3.31182177431516	4.10792072964297	3.93673833118998	4.32150115601825	2.4167820264295	4.0500703291549	4.82504970224339	3.91563766486644	3.81912286483184	3.31061706466768	3.55510522133009	3.38755176636771	4.47081664742195	4.6361222405387	5.29013668748336	3.29686903257805	3.70874811513806	4.15520126762151	4.02168782583379	4.69695183532261	3.49735084168239	3.77508331673947	3.62253060465248	3.55800611183497	4.92431100633557	4.15808595884405	3.89537544937792	3.55132221812268	4.67689752785105	5.53425301306791	3.75525936167407	2.76121639409622	4.70446370610872	2.82094929430515	4.12187184890386	4.42861899285414	3.91817428834157	2.72223221355491	3.91517936449785	4.01454074099597	4.00182243404543	3.54141341863469	4.18080188817629	4.12207576365437	3.99545943656047	3.51568864381005	3.85792292571237
HES1	4.95959053824278	4.90881236368397	5.76486030710541	5.15614293663914	4.2143983315102	5.01823904223817	4.07482123379968	6.17445851238948	3.79361236815469	6.45632366659348	3.64403598512775	5.94150061406086	5.26429759573553	4.01375980635001	3.38825537142032	4.714818004247	3.87409680527113	4.23561807044111	5.68809850119533	3.52874420418561	4.3738501991781	5.72361120814492	4.05251018972839	4.80356096423847	4.520285212945	5.39058025146408	4.27636878684695	3.59089957089358	7.25155307665147	4.99717218626457	3.63449112259006	5.97556554596675	5.17866683075216	4.49860792888622	4.50871335020034	4.08510313494259	4.93527218107567	2.64346118202937	4.24873023064417	2.80356425007705	4.25838749536487	3.52740815150953	4.8628959874118	6.31517348041622	4.5388485008649	5.43218152164467	4.77575317001418	5.08528571001971	4.60868906865316
ZNF595	1.35194998162434	1.3832389112478	0.777632732551729	1.84303274993855	1.62216420501698	1.78605470706593	2.68997976576022	1.9239511862541	1.56268743101631	1.2511132418671	1.08052148429628	1.18857363944366	0.757534465814316	1.31418489895229	0.880927655230439	1.19202311796449	1.21702407698844	1.25781067059833	1.45730529009708	1.06829010371781	1.71951940951238	1.78274118314092	1.69471262478079	1.11289159843233	2.68092523330915	1.64323443658291	1.79231514030329	1.52721154030862	1.59662332112245	2.30851956451558	1.51486673950253	1.64973941600468	1.22089815557044	1.41657390123309	1.5423969992216	1.15735670240533	1.23071596896516	1.0966569843712	1.38151801972043	1.17005739801838	1.22248262569486	1.17412544911945	1.43810419883527	2.11705061276127	1.89344782020573	1.47810876791245	1.42714884521185	1.58772814644374	1.62353321736251
ZNF141	1.29407015817378	1.4724335070841	1.2296070937602	1.62778785557701	1.03348104668623	1.63119400703316	2.38921880986662	1.09518664669369	1.5000580524042	1.28924510178438	1.00446147725661	0.796607068267556	0.99234401210945	0.793548184323823	1.11560662945311	1.03741287876774	1.47676167479961	1.00757788598182	1.45632598763753	0.833652369927499	0.995002309166841	1.14167540235941	1.32208554867383	1.19174309661294	2.47005635463575	1.29519187722655	1.91239618065658	0.936168401617725	1.64857781735097	1.48229003051264	0.613940478871177	1.71762355197855	1.18771274573177	1.08623886360697	1.203001558662	0.95469412675343	0.976015994900002	1.08585478944777	1.06142257232338	1.00920544520018	1.07928666087736	1.3051679279035	1.14175987047749	1.44383225736307	1.61670974279557	1.37013545863773	1.3812664338354	1.26646858044158	0.94066392225906
CTBP1	4.23355692314152	4.27589580114022	4.11987287009414	4.27807536985604	4.46307546860983	5.1255020298959	4.07931849055044	4.50748334682964	4.25377088664874	4.73263473641147	4.17217608679154	4.30060442717508	4.01219713449942	3.79344470222627	3.7659001569818	3.89458793081046	4.55274478732513	3.69763957580611	4.72128950656978	4.78360691662347	4.02559009774273	3.96163450649113	3.88346066267575	3.88974122829548	3.29996140144868	3.89067584280341	3.79716661451825	3.51297138587181	4.27750663728584	4.47597033672935	3.85840912018231	5.24833570897158	4.67217379270812	3.35826494036524	3.6436144760734	4.17305827445287	4.8361140194054	3.96909049582055	3.61076771589538	3.98677532510213	3.8373302718368	4.24412305080289	4.17849736317861	4.97178793228459	3.70103613538163	4.45230751100615	4.33890243956771	4.41281521856617	3.9538257365287
MXD4	3.5895302760269	3.18677681715911	3.24564740784164	3.76009187982489	4.21179145572083	4.77604309238366	3.70400007979213	3.8668347028296	4.12276815705009	4.54593426603475	4.34940904888093	3.97637709905771	2.9281083155013	4.3012058931496	3.87939194516805	4.42873093039362	4.11415527964782	3.33276310710351	3.98248603525538	4.00746463802841	3.69807095841565	4.78554753857493	3.20452024984984	4.06267268710922	3.04561501720571	4.49997363192341	3.82581481065199	3.88306192063303	4.15045487354894	3.52418212288694	4.16210132760509	3.79223424400435	4.2181483864685	2.18185533481926	3.71232225496321	3.84895597554534	3.713432821777	3.43159652796229	3.6313665451891	3.63228295056458	3.68077458830189	3.92600208326845	4.32631870597353	4.47160734262729	4.03071537217158	3.56621825581203	4.27891821495135	3.86518707850393	4.38048275726861
RNF4	3.30558482307107	3.81858066980208	3.3377499969521	3.83120937827769	3.70321092941256	3.96714019860432	4.16732168581715	3.68425540274924	3.52364632701251	2.8116757475631	3.35155739533239	3.50880573689025	3.51687161963407	3.03550059325826	3.05929019042909	3.33272284760644	3.25849453062134	2.98905829040007	3.70733922986474	3.70474408897726	3.08527494890531	3.9841716098248	2.76813105937414	3.86811019327257	3.4636135595612	3.60526848904245	3.09696152735176	3.12671515399372	3.15620744700108	3.45928608514794	3.00045541531602	3.11870180613774	3.75321687153286	3.43416641085078	3.11632521259579	3.42111962642167	3.47636908586267	3.41862419071255	2.95318907475075	2.83972914816163	3.53406600343135	3.19550000156586	3.587042962473	3.50453655030632	3.30596940237744	3.26437358954281	3.17191356389501	3.39053416643708	3.05230586026146
MSX1	0.520812997079413	0.478806880392597	0.592626464482151	0.595393054323885	0.495429150163011	0.468442603115811	1.11824115793042	0.0534354249203551	1.03773844204141	0.622387752660426	0.601260320790227	0.493963287439631	1.94405840770204	1.26821512783058	0.90935344905928	0.760161706881875	0.222711864886262	0.318764298723041	0.736008710198647	0.89683506148438	0.384890599544925	0.672055441301315	0.22748689729651	1.75445665876257	0.553752885038915	0.255939545537978	0.315255893303126	1.06776986259681	1.14788901479202	0.19358984939845	2.37460725832152	1.25211818193268	1.74656288632119	0.656480821971607	1.63254256255623	1.44758394067248	0.502268082585979	0.591631442016073	1.83437937284155	0.730734036677243	0.761461949920473	0.269434236214721	0.523539843139132	1.49868335218824	0.153797987196127	0.419686007418812	1.22636351518912	0.571480815089259	1.43731942238073
PPARGC1A	0.106098491936149	0.33296339586356	3.24185328299164	1.70293128414756	0.424588297488625	0.29907872721444	0.247680379542707	0.231034640174384	0.245093879107106	0.0127440948389436	0.649265196158077	0.0178402604681822	1.75959091576767	0.62366301805771	0.936200735115713	1.29211926112614	0.0411566811764363	0.0744078704185925	0.156606196935475	2.32027353615234	0.195125157437896	0.0404332526448571	0.855542964911175	1.25641578128311	0.131475450491327	0.129539817273488	0.300253896778873	1.36630646686615	0.0191850163131129	0.0578791700474831	1.63645925677691	0.777643880966707	0.027681892548681	1.06504277753417	1.13437804609872	0.176265073868177	0.474227401130439	1.65493179330368	0.344479515290983	1.10357425950279	0.977085532228133	0.382817358978716	0.636538673140055	0.200795373117487	0.485216454161942	0.0780098316642888	0.703884724001687	0.741001188043177	0.917161454974007
KLF3	3.31796208998456	3.8693529982805	4.33490500480699	4.22298430468945	3.71853133823118	3.95914688231695	4.22789743067573	4.33719904937774	3.41871931920798	3.81803952598677	4.05818760298278	3.01271683517883	4.25477126934916	3.79643152579996	3.7139370478347	3.83348729046169	3.39369221338419	3.36700342501458	4.17109830395329	3.3657242044414	3.79546979847099	3.54012621940161	2.97450136976167	3.74428110142449	3.18849334691697	4.06856877806466	3.47325145955629	3.64578494488674	3.51790647378144	3.24253152716284	3.85197766172065	3.2807503466124	2.78461767272531	4.00151071620721	4.30411529346311	3.32704512080387	4.24736146263843	4.26556181131819	3.5671934167016	3.75843532255315	3.64199220848161	3.82282463134314	3.55681758193972	3.65048677233197	4.33941033801195	3.2158201927242	3.63877646833689	3.57085142685974	4.02305884876046
RFC1	3.18707071079929	3.56874988343272	3.99462659820907	3.19909513201531	3.09897953047844	3.43808800676868	4.51743839260556	3.21218522179873	3.08953982145305	2.74319189001293	2.94107099766961	2.91533046130437	4.37158638421064	3.33873281826475	3.65382815414613	3.27589312766197	2.95810941435688	3.10323583496681	3.4270987612647	2.60018410268707	3.28720708396956	3.76104757944502	2.50907895811753	3.63940090031395	3.21545735489024	3.1989141382912	3.32910920094403	3.21132178589235	2.64858344976942	3.31544563538226	3.2479421079173	3.05898880950858	3.30153465080855	3.40821809035046	2.86320886923571	3.17307571847507	2.70323493552105	3.85348185904752	2.92257450309631	3.82174197829971	3.39825497300099	3.29782177036159	3.24099957946953	3.31075741280013	3.96869613229885	3.09320286499574	3.15946847743514	3.40802157117596	3.47001142860922
APBB2	2.15448656923309	1.75076354738842	2.05361017212337	1.66869581083782	1.98374498598828	2.2840228157963	3.97626557834878	0.531852058419249	2.35249205353428	1.31854173509973	2.19119035355402	1.57294983566703	1.44806027284139	2.67388899049527	2.63643832347274	2.85386151308225	1.71801269526921	2.17253425802743	1.29827413405929	1.67639659620166	1.96415761135288	2.97782616013656	2.16510917059547	2.22286018813635	2.05997549127252	1.90252363087766	1.91633820751498	2.49464468168094	1.08838397779545	0.997088229155014	2.87809070869834	1.21524812676749	1.04668683487594	3.21134123177494	2.80289840942057	1.42434540511261	2.00244076288996	2.62381975912928	1.85839627984307	1.82208797155649	2.52978434903329	1.96982093176173	2.02086264113868	1.50768288730763	2.27896903073285	2.13732640263424	2.72885573242645	2.13204611806649	2.92830326792509
NFXL1	1.87056982590605	2.34685424666851	3.01899062842047	2.66233826118894	1.59771176611966	2.12278810901867	4.23129300589009	1.77962266273079	1.77910678464619	1.44561221873174	1.72007055922471	1.90607281218951	2.55229100699738	1.43858318908958	1.39172576058935	1.48667068384143	1.73472685371636	2.13147278654519	2.66185240000676	2.33038507607451	1.95715876246866	1.60755812602558	1.18127675213623	2.04306732905953	2.52819920906903	2.46309373624513	1.37551284475276	1.27255658364088	1.94702355238462	1.85671424250385	1.17211555366672	1.81902769680663	2.13798968646805	1.71068336505551	1.1721549759401	2.32924530003538	1.50050946448763	3.2969395934727	1.38366887912654	1.42536569111233	2.17821529709673	1.7793566698992	1.50515087210544	1.57776393105804	1.97278603750304	1.5113322218934	1.36936915834096	1.83104001866533	1.25076012581734
CLOCK	1.84550848723074	2.09502353323086	2.49562945048933	2.84187810873257	2.22747580897021	2.34673991537142	2.76800220675729	2.14701295971102	2.16803345063875	2.19010654471739	1.86439560681809	2.41490743603443	1.73848615426937	1.97911091320175	2.14487952266869	2.08336852441099	1.98800971184799	3.17727077236749	1.87308547216837	1.98723521132429	2.62953962639587	2.97236449507987	1.6854718035272	2.12194246211329	3.17111275286594	2.1392809887721	2.32905409420359	1.94776565707956	2.12776031327918	1.92804696388909	2.08893135259618	1.5637281208616	1.83920697774121	2.34937128435688	2.04163800053522	2.01048373028628	1.96894254120241	2.6979402515048	2.54562530479643	2.47775637885591	1.97244676356248	2.43581737012058	2.31862923396481	2.27588929553945	2.28806547776415	1.81939459099642	1.93974577317159	2.16066495689511	2.07722504765356
REST	2.52729811212451	2.61906079183861	2.67949603663223	3.34644006648291	2.62231652180104	2.87653258418257	4.01867729423236	2.72094699519913	2.92804749872233	2.16725891415864	2.57239247399076	3.18664759861309	2.8579349568401	2.47511532499275	2.71935100216775	2.62709439736757	2.23938026889015	2.74846342749824	3.01278532802438	2.59824108846574	3.05329419292293	2.33078744687718	2.10736633117892	3.30626229940455	4.01090125133099	3.13402461185246	2.4233023172734	2.55998238183228	2.91421687624923	2.19806178021273	2.24513462772204	1.88077803773435	2.28016123196417	3.212342928901	2.49815987084329	2.41792258166239	2.04956918409424	2.68152238892589	2.79358273886221	2.42890745629203	2.9396411054962	2.21631006872505	2.64527546792472	2.42620942159708	3.18710663219049	2.54020837865925	2.48990054092938	2.72700809448341	2.39458609676627
POLR2B	3.85438395730416	4.13332981119108	4.62117653236362	4.75992505514718	4.03493935977539	4.20457904888963	5.07591119744818	4.22340546804649	3.94953394539154	3.5238351972324	4.09746583424771	4.85017283274089	4.82103266754404	3.72001358078243	3.60844277448853	3.74587098445358	4.1398179935927	4.57245775951681	4.35217491954791	3.81303573655298	4.55150278881056	3.19182301454168	3.84069411039214	4.49268044666063	4.6594632236539	4.44726814328464	3.81835571664608	3.90755913550149	3.89390820060508	3.67747686080877	3.40934017389133	2.97558679412458	4.06765008722572	4.26435592884511	3.6047877847806	3.94305963470119	3.39406354680409	4.56018825624633	4.25455438561455	3.9707998917773	4.09084078591872	4.22932716761628	4.33852091220095	4.19422484746389	4.20275516941522	3.52118227965805	3.57525918398214	4.15083152375528	3.44989810400234
YTHDC1	3.81500540228505	3.30703362752164	3.93005411012001	3.56978285357846	3.82541115273483	3.64996169339559	3.83254499898591	3.62970725374116	3.65120661404458	2.98805830486916	3.30627355170043	3.44748121325701	3.81149273802543	3.24489599737537	3.66032990827759	3.30215773935779	3.51736342746746	3.50656175108159	3.99536101421036	3.2041599107442	4.24062530592094	2.97168366512141	2.76835393561666	3.32902355560679	3.57490459238088	3.76408666430033	3.46536844378488	3.21078664773773	3.6468713893488	3.05947461104227	3.54810845073924	3.13870374067678	3.58174040511447	3.93694777495462	3.69275513389751	3.66713035947126	3.28642825750018	3.77946790133472	3.66321639247793	3.70193318267107	3.48672072362902	3.64044550563106	3.50085605961553	4.12454376472734	3.72964053939274	3.57917973337641	3.7050955757772	3.593266223294	3.56641611029045
CNOT6L	2.58167514445922	2.38694599033786	2.55919476205131	2.04052219957807	2.86813861351064	2.3853170645437	2.35718270317113	2.96496889420219	3.13143952467231	2.16497197390332	2.43692136841159	2.20741437197783	2.27280379410165	2.50285659411356	2.89098409076292	3.16456981465431	2.29021607345716	2.28863576968057	2.59723723403378	2.1490354852375	2.15066226910659	2.05553106614567	2.31992874044544	2.55336621421637	3.46081767862834	2.75634925565489	2.57125815619996	2.43617064799108	2.98826798513894	1.80638093715347	2.50351024257187	1.70285705189067	2.15980991737896	2.3516433299581	2.51182656815969	2.18926154000297	1.89436099988147	2.5184546047268	2.80901551944863	2.17396992389525	2.67594243072276	2.82480806123498	2.57637553355123	2.65485228512848	2.96256934737879	2.23821166293921	2.69739638472659	2.77613161028403	2.70424543889539
PRDM8	0.89438637458564	1.61823542052912	0.30419475479046	0.242639412126917	1.58501447950521	1.53300087900097	0.553913434136159	1.64161950482164	0.968778791434863	0.842218116948169	0.820161648230375	0.319188044741421	0.774882975822495	0.565213502337673	0.324805106467765	0.803366995235139	1.43130269767288	0.733985547980658	0.946913281568138	1.17299185140775	1.30649233678461	0.899790013021249	0.098995589462864	0.245290652603084	0.647270618592436	0.602396814539324	0.505048115845152	0.916644297648829	1.55098567934401	0.905231628056231	0.270608965528925	1.45097974310231	0.2431753620054	1.20039852694238	0.566184995545719	0.676880289769125	0.627799761286194	0.322523678093439	0.459196805781913	0.121418315866096	1.42740697228284	0.581809850609252	1.53782124367259	0.97108604928313	0.56499135186308	0.905119469035323	1.21542110768395	0.75259227583928	0.239864897762599
AFF1	4.04499884008589	3.03295379558796	3.25163547388345	2.87611707914853	3.24350739825695	3.16319011100191	3.37868022639355	3.29965981079939	3.71235834654629	2.22899643870904	3.31166819067763	2.67915205974146	3.21298731372462	3.10339196646339	3.50609370097385	4.02557539802766	2.97484047315063	3.69171472254851	4.43136384048914	2.09622377205002	3.19781394688405	2.86624937016378	2.52270331079651	2.74411335863304	3.82415197462638	3.94267043138738	3.1586489095522	3.07683627589575	3.57223509023448	1.78033036674194	3.3320148809285	2.55034553992354	3.22752588852077	3.01908676836173	3.86065843463739	3.24922922016042	2.79981975879851	3.31663040493257	3.5745366991536	2.80343846045487	3.22821562958744	3.5775815602714	2.97013579073431	3.85517355531485	4.03636112080725	3.07298902261924	3.33605862556098	3.5647232206595	3.05978296612521
SMARCAD1	2.94375356251321	3.19059604691843	3.40969487051223	2.71586419865372	2.6648423542438	2.76203093939394	4.2891053561807	2.76949209199927	2.78323236586085	1.78971655783594	2.60843411850858	2.5374178294151	2.75983969116337	2.36814121228089	2.61932133937322	2.42980027402521	2.23065263012103	2.940954331565	3.01127657511387	1.69482062769341	3.05191949851651	2.09371138754318	2.46305879036967	2.44776629197964	3.89069290130585	3.11486482867828	2.64724594026307	2.46562639022366	2.3447893429865	2.0619246246731	2.20119500069349	2.21907002353718	2.81704287880041	2.82567265214901	1.97874072178595	2.68907909515039	2.34615646131315	2.95253584896477	2.95898513924662	2.49316215608462	2.90874064605331	2.85647150251304	2.70338159275241	2.80766238714938	2.71405985584651	2.46219156404949	2.3598303603991	2.55465291434779	2.41308619297624
NFKB1	3.83067635600417	3.6784405746982	3.87095070395981	2.9149303264627	4.20301445113288	3.39305884918166	2.45757943615762	4.22214027995501	3.63763515057115	2.39952782000038	3.55458133795496	3.45028118357873	3.4483384738704	3.61158276891567	3.85425882845299	4.05368520829836	3.6622392839965	3.28171400207234	4.06460670423162	2.58656401777478	2.99255584477313	4.30475803879324	3.09427901530018	3.21277016471355	3.56737594214291	3.67911774344732	4.15112115868336	3.51670602155852	3.22019595626359	2.76025574588268	4.18015972620197	2.80563943378889	4.02925314246702	3.7595971344152	4.58764212959406	3.94239027140175	3.05648921607135	3.65741082971464	4.03209750235411	2.67307324891621	3.94592731104823	3.46397536166467	3.7527324183947	4.30628047197021	4.40347501261963	3.47933856321094	3.51074666031992	4.1899215225544	3.70281328530481
INTS12	3.1812731075192	2.38835898353526	2.9834519960441	2.64869431728703	2.92841916836285	2.38797038591066	2.53300486294485	2.98581771303807	2.27806371066513	2.196931963675	2.3926151014263	2.87049402829287	2.67842900548793	2.09318618335053	2.44863660030034	2.4137136623775	2.45015688783433	2.78154795232281	2.77047137591972	2.11614614453066	2.60416336844899	2.8229831797413	2.70054186267412	2.12477926953054	3.07007898670941	2.95283694164628	2.94132810434077	2.58007756245972	2.41597687960058	2.79812443824559	2.54103163443673	1.85436045280258	2.95506381645281	2.31534023962933	2.51339818596026	2.51407698668481	2.64346748728032	2.64329604352538	3.09740453081969	2.64402425318194	2.56116658373023	2.48022948558086	2.51605723132759	3.30717873423712	2.92390362430639	2.5141127409533	2.31728387943456	2.58653187089234	2.66301737198861
LEF1	1.92691191719485	1.40590296738559	2.43348693765289	0.951222736762827	2.13837337635318	1.52220533724731	3.49365099295207	0.363443350308323	2.93396580432525	1.38908473648538	1.47496013215737	1.50675932572	2.23203453019354	1.11950271004004	1.27501138156984	1.82913487229344	0.555233409507008	1.12938926917407	1.29135292013552	1.14719013784704	0.826876771072909	1.31384269520165	1.03817353399044	1.72332669198782	1.98201848394411	1.47494785192327	1.2169477368737	0.751675870300187	1.76069273669121	1.29552603569512	0.775506106441993	2.55648392169242	0.637415492036476	2.80355806941157	0.725304419040977	1.08563071589194	1.67614746473304	1.05100429412288	1.95363468964072	0.569502517553642	1.89831149243728	1.31628997168386	1.32431485249708	0.959739863988281	1.39839755129029	2.4511914119902	1.69219506424578	2.04685058054906	0.79811014786538
PITX2	0.0117633364291239	0.578423598331166	3.97024443035078	0.626724259749166	0.136087653040967	0.140981562311509	0.0142254807566871	0	1.70309230686972	0.0105550533280886	0	0.316241869791967	1.01631115646214	0.00803422240048594	0	0.00963215385181655	2.69753674210466	0.00979711258906192	0.915085870732383	0.0140175301383695	0.0282028018470253	3.38789382505497	0.0184417570192791	1.72538550321618	0.0272464160880881	0.619289742451774	1.47194626686484	0	3.08879610257586	0.115309832255602	0	0.256578435098617	0.502696309103243	0.112877661689009	0	0.809707461326814	0.543445112720042	1.45673774876439	0.104490741183761	1.55512411297985	0.00489740013153143	0.0952296638511421	0.916776053412261	0.763121870034914	0.00677558909369219	0.120913478855238	0.00615600279053066	0.0922347499948003	0.00963581382646913
NEUROG2	0	0	0	0.0233693423961623	0	0	0.0174867968502876	0	0	0	0	0	0	0	0	0	0	0	0.0147590325577512	0	0	0	0	0	0.00526561258069725	0	0	0	0	0	0.0368458826312895	0.0149474377549646	0	0.0238832075112439	0	0	0	0.00938562777005072	0.00886358060624643	0	0	0	0.0161608129726339	0	0	0.0140419774126591	0	0	0
PRDM5	0.295831017118114	0.815894923903463	0.0827566478717679	0.568213793070047	0.56308983408321	0.402259579758761	0.707507466545135	0.769240409599199	0.893374307163125	0.229316017490835	0.663327824126376	0.360906694733463	0.704637621177296	0.891792795734101	1.04316140463889	1.06139543947583	0.436427229474955	0.622978372388489	0.743801953027323	0.397929989723956	0.556737647423611	0.205444582730371	0.964322514737575	0.445950714546734	1.16869996647258	0.511973007222761	0.919306489812474	0.880338763371277	0.226970197956935	0.476388424624697	1.19724195941628	0.45196063346084	0.689957460371424	0.334263667298941	0.951274546777506	0.775610638844771	0.309926301729205	0.537754429159279	0.49894567551244	1.08014234226915	0.76545373659657	0.725799645972721	0.91263797032455	0.447436709083798	1.12285843500388	0.656120240243722	1.08951242753079	0.689170729430737	1.02468474438369
ELF2	2.59306931293872	2.24314993243732	2.87196393784296	2.29934693839972	2.43155981088474	2.3399409558884	2.71618549637316	2.48678409601215	2.41783184200518	1.9772719388322	2.18972382292978	2.04063845364719	1.974489775281	2.05594766731609	2.03497373540148	2.3751209311581	2.35364990050247	2.2927222625316	2.56098497583975	1.87487573429176	2.56507304113931	1.71325555178389	2.06527692818549	1.86994149161484	3.24296938727197	2.84332369251401	2.52709696342769	2.00717282745394	2.4330723416829	1.78943070399247	2.16457173390878	2.06268256888656	2.25002235573976	2.20272357310415	2.8555557833663	2.04698248042925	1.96373998337529	2.31291783639056	2.69516099052583	2.00279706923575	2.27347539290475	2.18517355401594	2.26700377022443	3.10115441559314	2.69376418271049	2.5165017976636	2.37724583341324	2.41882789921859	2.35251264929311
MAML3	1.01343067400497	1.28103742681824	2.7907093999102	0.57274256629737	2.22009291510414	2.0077800959669	2.21142584630945	2.2329104046778	1.69321851827096	1.11711258514418	1.72342386854379	1.00494613935132	1.30417146196403	1.85700698093643	1.96892582416377	2.36499541510843	2.0584758187366	1.9725579525354	2.11110297327245	1.06177893849733	2.14762229739513	1.85286680309131	1.10881322136843	1.71991866157627	1.12662753155591	2.29070956826436	2.18519431018229	2.13626060561707	0.88355420135619	0.822247021243421	1.673304638611	0.827385973197731	0.501979818992874	1.2658146842408	2.31617522802794	1.37461879378777	1.76890165403828	2.37497514940875	1.84271981427956	2.26054961583476	1.95803029946139	1.87987365047447	1.90053236756216	2.39882586622691	3.12317472706787	1.55088161993789	1.75801288820305	1.8933560247966	2.0313674561841
SMARCA5	4.06174652368803	4.00237724395642	4.48281641395079	3.47069903224936	3.98798411329492	3.645150611898	5.27132712238693	4.3074153051414	3.83736367990539	2.59759018624996	3.78557497565861	3.64358411164283	4.28897321705868	4.32405942741836	4.73728482138825	4.30518145839497	3.86873265586427	3.71692638195968	4.40895297595828	3.49305334675443	4.14390512622849	3.62565764684496	4.39215748325401	3.45307371761105	4.33479226049792	4.08587362168273	3.72150232715953	4.46546287435643	3.80308641490176	3.61174150354991	4.26356235641977	2.86009651283759	3.82702412328732	4.03100454687198	4.21530519393093	3.85636061539799	3.178654595167	4.02165300773112	3.79585671389419	3.6835103510014	3.98322044645898	4.13605826283643	4.08627579939604	3.6060937263303	3.99100578488196	3.50604706250168	3.64747308370157	3.96827165193269	4.77793177032062
SMAD1	2.14138949101529	1.92878171274803	2.77305379763919	1.73434177153649	2.56990890838587	2.30217353713851	1.80347643298131	3.69343798648565	2.18653250034343	0.676405213144485	1.68179836614542	1.71935927880156	1.60730964317126	1.76218506584811	1.55560987861294	1.90496007573602	2.41568499816981	1.6786231759229	2.31246042312444	0.66048871169989	1.80262357802979	1.88583932781348	1.51843613648193	1.78526470193293	2.22192502132278	2.76750057010139	1.39841881067882	1.90937859509807	1.91294411166146	0.91180200124594	1.40622349589451	0.56527345468268	1.54930615415816	2.06648132767583	1.50475044828289	1.81984904368678	1.60419494830119	1.93684020040479	1.86048270350208	1.28541753193974	2.40432528665769	2.08905875240826	2.72912132995829	2.19272312009013	2.22069289002735	1.66834680928838	1.61641629004717	1.99508026301737	1.478764819421
NR3C2	1.18678943155393	1.20573638310056	0.882326434789121	2.46227622065475	2.01101066524341	1.55755519935087	0.688913351309083	2.07827251976837	1.79970109254545	1.39661855989518	2.25870787197845	1.60452806161268	3.17897443272994	2.48194939548863	2.41333784497688	2.51310561519362	2.78736373399549	2.24917378978102	1.05799576092245	0.0443153382113997	3.27478809702678	1.65429515136409	2.02076921205593	1.45372763736667	2.15275558967396	2.07421777392169	2.88242217952464	2.85611038089637	0.59125885287498	1.31334068303042	2.92757573661425	1.47553749328429	0.306576153993884	0.299972746818499	2.04314577498794	1.09246044944884	1.76538781100733	2.3358759803696	3.02499616794467	2.06395732753977	1.74269911667247	2.52200764412411	2.43565365275931	1.38951019690868	3.16756582669942	1.67834941860521	2.27931144398473	2.18950608184226	2.64710371338115
PLRG1	3.39569147187133	3.55693573511425	3.8852054979038	3.34551964536142	3.80920625196308	3.59457397444979	4.22523668347388	3.7272567785115	3.19900474695978	2.81424165160362	3.14649197145402	3.08255747668822	3.54345376311885	3.16698158453285	3.04330657211088	3.05468121187718	3.5718107105366	3.48833810858475	4.14359029536689	2.94838750538635	4.06427264728756	2.73745300266349	3.54485678562445	2.78446040176668	4.2387051199742	3.40386902266505	3.24598139708361	3.2598945850937	2.88716799014734	3.20752221860898	3.0962437266386	4.24948732842252	3.21258276879752	3.58147129457747	3.05238445263171	3.50419775933139	3.7821181248414	3.48155883681645	3.79896728962455	3.24644702274939	3.48416641146039	3.13918428391866	3.402219491487	3.33690644007566	3.45088544627925	3.54504291074342	3.07999850661679	3.33678340011969	3.09523598281726
HMGB2	6.12728674164881	5.95117762280901	6.54792611782565	4.7266666140306	4.64932941000658	4.07589516442404	5.67610569936682	3.49932747793586	4.83138612025191	5.08187433595962	4.07961389250788	5.10908011948024	5.69638933338126	3.90373594686821	4.08091944576911	4.31808056132286	3.51726822215932	4.5829994129515	6.03935724526294	5.50864381148265	5.26031609085025	4.56707905428179	4.05924075221196	3.70134374945909	4.84398808489239	3.59302318205375	4.32804288179326	3.97691604975803	4.62392358540478	5.04261230029795	3.56700771214261	6.63226705018248	6.6350501249203	5.45278518915413	4.54871557049579	5.8418101629258	4.08633717369962	3.23874499723766	4.87606748299578	3.96091883327215	4.65516319887582	3.93484633544938	3.71522879230486	4.60526655610564	4.61977682160291	5.22224521129087	4.72469625515303	4.58079259464482	3.79138858050991
SAP30	3.28217401426162	2.85844759007216	3.51684491217107	2.36316963332989	2.85998474255153	2.29496715236402	2.18572029430257	2.98341976926943	3.07555977806175	2.75961149606853	2.04054125975348	2.47499069065582	2.54927970353068	1.78779401996265	2.4297661849824	3.03372809496478	1.95955976510893	2.57040297237244	3.01941718023921	2.13872214747671	2.77034087042629	2.17873321143286	2.46624424400249	1.68305031887681	3.12802273081902	2.52536437852207	2.82942799176974	2.17086946779806	1.39071374689119	2.30410655720716	1.86565524125436	3.340610003552	3.83891100104655	2.3109646588601	2.40348300453054	2.45386258638826	1.8106883177987	2.61681274352687	2.56093093294305	1.19129129052057	2.45435560463712	1.61177609189319	2.05041653121508	1.18286089022926	2.33199865741828	3.07710475819702	2.14672085990782	2.7971475923174	1.76574664884329
HAND2	0.0364620231622763	0.00606535392939242	0.00934923969436225	0.01488570033323	0.215139600007758	0.0170475068410827	0	0	0	0.00550943989656055	0.0296355387235082	0	0.0636302511813991	0.0249705404909739	0.0164811287108225	0.0249613690077256	0	0	0	0	0.0074009345746851	0	0	0.0182976566187333	0	0.012161208459102	0.03898079699275	0.0285117800117926	0	0	0.0466423451138152	0.00951106628228654	0	0.0451689861266312	0	0	0.0146628430412004	0.0870255116540602	0.00563557860154923	0	0	0	0	0	0.0210779803532977	0	0.0751558234215736	0.0400448483476486	0
ING2	3.79310676468943	2.93533506884831	3.37953275682695	2.62587546718002	3.30786150655825	3.17941533136636	2.5865876867013	3.20886706289983	3.43342659138972	2.65193609302191	2.56291991884243	2.36312174400725	3.12300915444606	2.49294142445236	3.19420888910652	3.15199462201174	2.71283859284847	2.66326633679609	3.01046677602317	3.10308283424365	2.52768637028636	2.62861261702835	3.5781818641062	2.42854282834493	2.68914396766022	2.43676326572021	2.44455658704388	3.14502296918931	2.44910993018945	2.82636088579636	3.37520719492923	2.92237357557228	3.45661598883655	2.93342277979683	3.03577392593729	2.75706789877096	3.23807821830076	4.69327048987335	3.52062820439729	3.19784256994984	3.07658983216765	3.15397074458009	3.89305904725825	3.41032675955948	2.97396895873267	3.2765133516356	2.82650699919215	3.13661152055055	2.8565741880542
IRF2	4.37155740493864	3.73636260184242	4.00241099774307	3.61312843321825	4.38394486172793	4.28716609047586	2.12904392468305	4.24450974825389	3.9795460885164	3.75064047498413	4.18054475215527	3.69386687792801	3.16481950973091	4.32382490956192	4.08064898284815	3.97926585820453	3.25252082877588	3.23942387519751	4.84891384586896	3.9618067295332	3.03940452009826	2.6417375549348	4.16994283208103	2.74755438088072	4.16874563732586	4.21336272668501	3.69466961167848	3.95356261793469	3.60894707190887	4.13273846777291	3.86544565401227	3.57198006545206	3.92157485760422	3.55391324348445	2.81470537209879	3.85792830276359	4.14604772190879	3.61896226238002	3.75024995854237	3.73632859251271	4.2280671717387	3.98860434013465	3.94587417704089	4.69147386538235	4.37123916861188	3.83378179428086	4.1407076669547	4.28516623754161	4.23974867374872
TRIP13	3.840021822903	3.59353506640923	2.97436414760402	3.57161528295723	1.69869600265082	1.4995572813789	4.31268236153538	1.31991836949769	1.99318869762252	2.23619872619754	0.98016218681938	2.91644826697394	3.84148564884303	0.5624936634496	0.562170106187523	0.942240345937705	1.32950353499753	2.88046823756438	4.01142345640866	3.73922417353842	3.16510804773209	2.06351790449132	1.5818278745078	2.5124705687862	2.09858836889638	1.40740012010778	1.01793462443951	1.62584487900796	2.81871616671568	3.84470011717755	0.386744436432941	2.68992019429031	4.08214103445296	3.18185763547397	0.934221249424697	3.44501322277374	2.57026005593219	0.955475009243378	1.30380375503351	1.09866737274396	2.86498305296826	1.281771809637	1.52683883141403	1.27082296710717	1.24010087576785	2.15771545181174	1.03422053539653	1.71472471984425	0.432608271927946
NKD2	3.56247266814666	1.61418251053134	0.516109484407375	1.54394858274129	2.82605257336162	2.96805379981749	0.345595534692353	0.249199858219256	3.27638405699051	1.70227826397323	3.10703062692177	2.4146279183892	2.40265609087139	3.70125209392698	2.56881719383386	3.49203984261613	1.09628516651824	0.810135867974007	0.574419513229676	3.70640443905795	2.68934111188952	1.82044759366196	1.01191962912036	1.47319274201995	1.34085381555622	1.76713289325359	2.71072259198949	1.78302563606035	3.0213081753678	1.5154561497851	2.34505620760886	1.06903835476705	1.0740359849152	2.08472246754806	3.48325876795475	2.01672564984766	3.16701430805364	1.27361342536666	2.6962806182423	0.696117193912296	1.94344779422329	2.22756522548982	2.21239667225426	1.44627682551931	1.96098183015721	3.29393017940189	4.03943703934835	3.24551701539429	3.27139939921037
IRX2	4.04420438390716	0.730339674745	0.74674119221101	5.65501332831973	4.46607077949409	1.71783469669573	3.61660816812008	4.23520716503427	3.54655328544121	0.454709849294927	3.17850721412659	4.43692981198488	3.67113201420022	4.23963252938021	4.29607655952024	3.57037037835684	5.34109891224232	3.39207792599665	0.213918875871521	0.112639251476912	1.40752803974086	0	4.88181044554997	0.392197610533543	1.39052312735311	3.1428096891389	3.84204070636919	4.349897422325	0.0943345347936817	2.22275417049293	4.69267070886849	0.17209434041103	4.52983506391135	2.17623376543202	2.88022739942474	2.78136965788133	2.40430515842937	1.22164512803498	4.07338962734534	0.87719980576914	2.52529560707662	4.46476400430402	2.27183459181733	2.07568215614107	2.89314897757051	0.542102989472678	3.58883383214495	3.69491441406663	4.83007340320547
SUB1	3.64602007534866	3.80203865368393	3.89897794678228	4.77707008015808	4.19204381755349	3.71992152518994	5.36281517703487	4.2012852192796	3.84561601341688	3.70848809687836	3.48899071670449	3.48978022448476	3.97325689406602	3.40208868783544	3.65218951150122	3.30779958573763	3.79417222353847	3.92238312362177	4.73060524513683	4.50790270967941	4.60025384592414	3.35414542884665	5.25236144844067	4.09526627583669	4.9774775846669	3.70224886801608	3.64967076832156	3.37233007510043	3.61838855068396	5.29167057335679	3.54698824575562	3.60384664969166	3.82381572869347	4.3457779854469	3.84483612111289	3.68442254022189	4.56061290403836	3.40847408968881	4.10405665036005	3.53326512208285	3.86689531285667	4.04943753469862	4.14069940582778	3.66855484152391	3.46067311789417	4.09063429602521	3.7114634141238	3.99006992830478	3.56145719530625
RAI14	3.71295425031401	3.82535957796202	4.27833361849326	6.05317392157903	3.78550298890909	4.33365507800374	5.23002528926474	4.23147637165143	4.09319801740674	3.61542919495303	3.05055501269776	3.94812168602116	4.33088357197712	3.45169804027042	3.7208642250982	3.93738940944707	5.41853641288935	5.10416807927438	4.57940450180225	2.75146248693664	3.31827055539502	4.3003810532945	3.64524438551293	3.767246217728	4.18516846120599	4.51186816042457	4.24331788903976	4.01542941902642	4.0468426114991	5.26666955891078	3.74195024172088	3.66287764440237	3.64362091443138	5.95049936806962	3.90817985365483	3.226192071707	3.76146497532853	4.04911399997718	5.11211142325378	3.24425885577201	4.03591074629169	5.66819121796077	3.17366631462887	4.00978132648361	5.07217375256553	4.40146711874427	3.72583733171354	4.44969699415726	3.72294292126734
DAB2	3.68884827373041	3.23574327156232	1.69010229149069	2.55065063549601	3.73972317846311	2.22656729277459	4.36549480682037	1.95129906732901	3.76657045688631	2.35332475119213	4.07056269554059	2.97675742508389	5.08765434670072	4.31917627064792	4.47657046828468	4.44060369218828	0.933197777220604	2.62660943844673	2.20130048415455	2.23368830129433	2.91545336121063	3.47624951607774	3.18561521252656	3.25951316995245	3.50543752898847	3.21648880778525	4.42941922603021	4.23682865722583	1.60240681026804	2.3323221850572	4.21023206118233	1.57005772109127	2.09446923890019	4.11600707286322	3.98587813704696	3.1485805497714	2.37441415348311	3.21242265700321	3.36096419726542	3.04142913690034	4.04306096263409	3.33036688624604	3.28934870933345	2.10227957578155	3.15899732572703	3.49623143474162	3.98784733596403	3.66476171711453	3.95222246060309
ZNF131	2.15901911832284	2.0628713212948	2.38403131290156	3.17156198267058	2.09664664104656	2.25160763827174	4.2607231621134	1.95745862808186	2.2366204613848	2.05593412334628	1.66607916377568	1.6409332714662	2.00017989241555	1.54021670666555	1.81218309051598	1.76612128717666	2.17209287347777	2.58806297602481	3.04128469835636	1.7889389408585	2.8100825816273	2.42466839712523	2.18324615451652	2.06778353633094	2.66439239382034	2.06548540760631	1.67170262354605	1.62773502966657	2.38555103532512	2.96867870479744	1.74484489810944	2.71681318983954	2.08504919754064	2.93592358158653	2.03276094750374	2.0103471954874	1.94033737134359	2.03154915894702	2.95156548496914	1.68542298533225	2.10492775168434	2.08862716050966	2.1266577460857	1.66639921454627	1.83475047981154	2.43845900400247	2.04477633464818	2.14782527216877	1.86570007153295
ISL1	0.0228870675124101	0.424563543328993	0.314641512174206	1.33864907606913	0.673630089007215	0.391648143881478	3.67437955468993	0	0	0	0.0124170563383853	0	0.140699673997294	0	0	0.0676032640977102	0.158296201271116	0	0.0233541215760842	0.00686162767951644	0.0456262326867137	0	0.104848610673355	0.0114584479211973	0.00418007976195587	0.0887685952502358	0.0365600741223512	0.0119435057458676	0	0.011675796095642	0.0147322643908529	0.951503935283704	0	0	0	0.0130360225855272	0.0363664558430602	0.00745292409677785	3.26482762248789	0.00591898122135922	0.0378263399746967	0	0	0.395784440713353	0.0774716811588161	0.943815528577689	0.0119992929163205	0.0334336542069059	0
ERCC8	1.44157980160915	1.56071142516371	2.2473775120695	0.990064102996773	1.25287719129609	1.38739250442397	1.96983592317631	2.10791279070243	1.28365926902413	1.33061264152811	0.956472956046119	1.22958015659698	1.30152145777145	1.09419997137353	0.903542900985018	1.13282236813021	1.56713969511771	1.64676796884541	1.24378971311396	1.7220024727975	1.21540806657708	1.18286540090712	1.55692625181335	0.979636004591915	1.94392171755847	1.39960516091422	0.990478462906087	1.07193757724145	1.00874466624458	1.56403681770967	0.905129551954694	1.24550308511694	1.53874799917928	1.56615654586171	0.999310602408927	1.36509551272277	1.02300468073372	1.64524457955442	1.14570821639933	1.83062643542495	1.57264604376024	1.56300863935656	1.52685378152773	1.23755240047141	0.915067948750356	1.41216547860726	1.1548486126605	1.32512896712969	1.21601244241659
TAF9	3.4478566034669	3.58313249281804	3.85465834257235	3.23997132259185	3.50028906601939	3.30683594004291	3.82180186273716	4.1629757280843	3.37318154019389	3.11311787576079	2.93906187049749	3.41045683386923	3.53807045383459	2.91843859267029	3.03931446486531	2.86593189467705	3.7677781894468	3.46668304809333	3.4183348081279	3.8204164507129	3.16445126737856	2.61576702705854	2.95672740596793	3.00966028948276	3.76160534257515	2.89176295967722	2.99444540420059	3.11981897411624	3.30680713653786	4.4002858691334	3.17281260109656	4.13543205695734	4.09681051679203	3.35358798845577	3.56759212008741	3.36575669746861	3.02513978264644	3.51094338259978	3.16633306379946	3.60902629973663	3.69853557848924	3.45566095508475	3.465285205695	2.97739188843863	2.95485965601305	3.73824255843482	3.05848643703119	3.52589361363531	3.09562443037033
GTF2H2	0.0526696383644409	0.0568866526922409	0.301079684314773	1.52340520717617	0.607587682312846	0.512733479376953	1.11561471591853	0.504463276943551	0.315740404113858	0.0605697468114081	0.29494483281945	0.0311480268881346	0.272111243132491	0.292354936932013	0.737787528968647	0.293962697267946	0.448721781216053	0.708109846172361	0.342943716150373	0.400426504639051	0.184748299439221	0.0610723812726683	0.822038604975502	0.504379012951645	0.566360213430435	0.248499845594352	0.155326648294332	0.317032342839001	0.226653304334672	0.196305031169976	0.386097531646859	0.633948482160962	0.597581805543066	0.255325797658668	0.352278557491168	0.112912252592503	0.220771085138031	0.188221929309186	0.229213269017324	0.345280384843538	0.381002083383478	0.277987107776563	0.115224322038682	0.222229812706417	0.122438454752594	0.207507632544807	0.0626602260575052	0.460240152935269	0.638331123992447
BDP1	2.03231630060144	1.93099229556957	2.7332687427044	1.96053043805104	2.14022220154301	1.82589906767495	2.79274909249609	1.66169567119957	2.26365357945551	1.01146293247034	1.78405284343894	1.97730516552524	1.74069200019189	1.66393083440249	1.93778860583665	2.02772995230634	2.39737224083015	2.4150476717299	1.94405259381241	1.38818101339097	1.6731963008306	1.9341440083096	1.04861679242037	1.32862021181307	3.02485513475599	1.64450429719544	1.56985048561367	1.52620202972255	2.00439412093495	1.71887126539448	1.83260178844285	1.64340903404244	2.36961357051072	1.9569848905538	2.44674094750368	2.1747222203851	1.13229059808814	2.21688757925489	1.55982832411767	2.29853949581792	2.27459630865801	2.31559719812249	1.93102179079032	1.56946644746432	2.08511257554179	2.21484950124876	1.93579369619573	2.03599762020181	1.69400784721186
FOXD1	0.165903219847559	1.74218518159899	0.0931177631330527	0.0109188895647898	0.684475200849416	2.43216019400504	0.29504850409148	0.241533532756339	0.103589289858621	0.055525443175783	0.191424816039974	0.0621496660313886	1.621949991212	0.0894219614182812	0.182255348823068	0.292780367782498	0.204102555497648	0.0149307771316982	2.01521657294446	0.0631143527499046	0.0741534337663302	0.100068959506768	0.0418899709053037	0	0.0413553623071321	0.144585458730868	0.0427739733538735	0.0819962462650369	1.0641810189545	0.0539597700490853	0.209700267577982	1.79130789854337	0.0348888555137451	1.29861324060432	0.121610138924823	0.0453418821737877	1.09584650298731	0.0346257295060407	1.47379927373602	0.0679183956588247	0.320991022736943	0.0588989233410736	0.0736908260244218	0.0714869744877615	0.0904245933594646	4.82462260880617	0.172877310443236	0.0487406249116451	0.225044691209986
BTF3	6.54222543323047	7.70301482998388	7.98270013298607	6.46418239760228	7.28088151669801	6.86194585882203	6.75867193059513	8.52633183768789	7.13718688987647	6.14761572559524	6.60729106020468	7.25408543708045	6.90446587945028	6.72941190977499	6.74269358500417	6.53233919516632	7.70309329006419	7.53198529027677	7.3658700832299	7.14175902328954	6.59682201934757	7.09610363346932	7.68120843837166	6.66472975328688	7.45648698396756	7.44775343446284	7.17110448435043	7.02124840667426	6.79876292251052	7.13058915349332	6.65445552308167	6.34103987994596	7.42155742158021	6.94795477847655	6.68414521473436	7.26082650827432	6.77958981397128	7.29264452332077	7.23146836584312	7.4871320013066	7.14531941707212	6.90078938279855	7.43536408479541	6.21043271606584	7.90626621652533	7.24821074966023	6.79060186671519	6.91802322540956	6.81122615894348
ANKRA2	2.66996893607125	3.09566784566339	3.68579821281412	2.45801689187248	3.44860326291458	3.73668244210352	1.91818911638889	4.47505346746814	3.18689901963991	2.07826137934445	2.66241557546718	2.06495142731212	2.82917924175758	2.1390583752462	2.4667216592986	2.31482918838033	3.4404083875007	2.9949454501871	2.84083586938116	2.38593612671424	2.9974835033952	2.33631571634402	3.12449032723784	1.93590631411372	3.63380552415098	2.33537336920191	2.83185978549326	2.42005133056887	3.43240667386506	3.05639680866359	1.87137574389262	2.70440351847588	3.20024921914197	2.29428896208534	1.43251785264037	2.55814994958898	2.4728739014362	3.18506910086894	2.42712806382797	2.74109555865651	2.65985215602159	3.25427905112044	3.02686279913878	3.23661704024346	2.95359034488933	3.51066472520416	2.6667503771206	2.99095328445414	2.23783464114457
JMY	2.13985792785556	1.63023598275829	2.60592334669857	0.896229768060032	1.85636356354145	2.64053411194358	3.2712544192301	2.54797550718726	2.1741237447061	1.09849232902694	1.78169545755976	1.79973694793685	1.62592688810761	1.8114932767775	2.25961872990342	1.90352820949993	2.33711245562759	2.17477846953352	1.77675853263217	1.05264023394899	2.59424265365947	1.99276984962255	1.16180775690813	1.67049188656848	2.49216971174561	2.45428319190335	2.78391490437799	1.83705247089448	1.64247457751247	1.58097086649566	1.8205353817265	1.23509537969474	1.75795318779718	1.69495444307566	1.21989101662849	1.625703468397	2.05835939715646	2.20643396869584	1.68479917805233	2.02695313921105	1.95409047245171	1.86593504464951	1.89789776832277	1.57467617477005	2.44823305253352	2.50790023756006	2.07123365386367	1.98453209403538	1.73099418671859
SSBP2	0.976679406320413	1.72499339528831	1.06011948956517	0.327517154459815	1.4189100028699	1.83129632811533	1.57158726109327	2.74287252376232	1.72929042185309	1.1732602935366	1.27343265330968	0.712696015360889	0.956491314733292	1.66327143485794	1.66474992744121	1.79241718567941	1.81959154657529	2.15897510950794	0.59312439122978	0.384741785790936	1.23616146058522	0.989628508240405	1.50683532504931	0.492952549365698	1.92403365047949	1.21558587879612	2.34094207972798	1.81653396836429	0.875415244637795	1.46463567467504	1.63095401115154	1.31749828926383	1.90226624817023	1.04662479823036	1.60694358670437	1.07279124973893	1.61827430878291	1.70928312811737	1.69855374551154	1.06416761659881	1.49140313699846	1.53574563803193	1.60783825776377	0.810683682271911	2.35387169553868	2.01112182156083	1.67774150968986	1.62682080844564	1.8348750393037
MEF2C	2.38808247701858	1.475352934137	1.22585026971011	1.68445823880878	1.57189871457461	2.32274961720266	1.04073553791805	1.80204865431609	2.61993115905486	1.96976410267094	2.31734879995656	1.57306752228069	1.31561253092286	2.50858625343262	2.49959073340259	2.52056196079776	1.47885689950396	2.08054012098809	0.837027820567532	1.14030644291658	1.18137450345905	1.30913185853103	2.24597912302904	1.97939530857686	2.73001271006729	2.44228531562091	3.02624854981895	2.57116594667351	0.896576615651783	2.14486597607552	2.66692786914173	1.08883310886538	2.96567388118448	1.75197165763625	1.8654521349794	1.49950450387333	2.44102784143356	1.73019335114492	3.22141090192651	2.05645575151765	2.74296627788944	2.64486841695806	1.60620424736171	1.4345766277041	3.49317777674583	2.24103901787065	2.81327795028971	2.33222233876484	2.37524104586181
ELL2	3.63342343376664	3.82791415706898	3.86558089948362	3.44573730620068	3.38868226342514	4.04546320538705	2.72166170192551	4.78378267990962	4.30655794140648	2.29275074312292	3.09533079276422	2.70723034985741	2.95443484697008	2.69677645448332	3.86853192872587	3.69449182237064	5.52981105685464	4.37831663457993	3.06976642483452	3.69612241283195	2.82126321970548	4.41021349608842	3.79880189366361	3.14613034130492	4.86186709629049	3.24536574903489	3.89327719370612	3.26052920760739	3.06228180862684	2.63081597417642	3.95500227537185	2.51442259834743	4.25467156542448	3.90012993235723	5.16362475635029	3.66313136444238	3.10173682893888	4.40574546928547	4.22573346613594	3.78847588627266	4.16895524958913	3.64376882708592	4.84352981138158	3.15973407092672	4.22015500259917	3.87441875069068	3.43334290330076	3.83461876012494	2.97478798102269
CHD1	2.35854395052684	2.81848400677702	2.83717922959797	2.16866207556403	2.41470799584304	2.36868028916335	2.6829761764683	2.5905537958265	2.46368628599114	2.08615485562115	2.09102070225286	2.37274286108272	2.47394681364988	1.80729036250385	2.48295396038805	2.31899283479533	2.97079353715411	2.6977660324476	2.49609533717507	2.10665661948958	1.91251863923606	2.65069364518204	1.42548170597692	1.88991005802188	3.19822550219021	2.35685230354844	2.50163699230866	2.05050838956501	2.56938181094481	1.78857866412366	2.16727798949799	2.3546282476497	2.87941485143294	2.19447563076764	3.1760916003773	2.33567055533453	1.77307661110144	2.51266789211381	2.16956146997885	2.23778591474172	2.70084033436529	2.55518458904398	2.35885118605493	1.72265599435698	2.69802643611784	3.12924233726162	2.26670689601046	2.43270597793993	1.89730217004818
APC	1.56726590198533	1.43948498362446	2.00198394068534	1.6111758387442	1.77578930276748	1.65636405084825	2.20249073733991	2.53147980082372	1.84586723947894	0.852152480526953	1.957432791594	1.59406941110651	1.39463994120179	2.13209454861898	2.2931296469076	2.29132470925447	2.04640500557259	2.18842618240827	1.45572511152312	0.920234599455144	1.38616673393744	1.74895439233144	1.11580804018255	1.320892414129	2.29792804090523	1.96711247208416	1.77983617483203	2.22067130608332	1.7214577616719	0.86456238201709	2.13839842128286	0.977326602306303	1.56736960437138	1.77711168766178	1.84578054352866	1.6404207143975	1.07445608336773	2.04466018632817	2.0651432782621	2.21093287055737	2.05029937001956	2.33301711819711	1.5901901799742	1.27901636499377	2.12406198360702	1.74033661086114	1.81844151059132	1.92185827294032	2.00617744779365
PRDM6	0.788275057889543	0.708786832708405	0.29319766056407	0.721666394673365	1.35631537653244	0.908173293050816	0.658704421390785	0.323695661286886	1.05677489214005	2.10510626728773	1.25588978232503	0.483158418800281	0.151227968507817	1.56398241696242	0.823699452783735	0.926519010152667	0.83024850628477	0.599805231564635	0.186921908162211	0.171689248282908	0.891963771922034	0.578492212928073	0.476253847479513	0.744949034380865	1.15482871558135	0.611789795951929	1.31455793214209	0.702902108466556	0.550575664334625	0.214497568603744	0.907927135664023	0.390429734034597	0.182862216277767	1.29245297026611	0.43448936775048	0.408540677177576	1.10617455121846	0.637440045109876	1.36553802352335	0.351911101837759	1.20544054472575	0.916343998740368	0.744214973798724	0.429981652842128	1.20038474898207	0.862496190938554	1.39200240069039	1.14905191823414	1.03772813617894
IRF1	4.90455879526303	4.59596209379451	3.27745786949125	2.89686086815133	4.464061833782	3.38175895554154	1.677729552384	3.42630247747676	3.39969043545184	2.49999832990519	4.04789136373844	3.56482923067443	3.29436321683835	4.01391936392706	4.9000851253402	3.71347486970993	2.77469537326249	2.85814385257634	6.1062861074977	4.8889854233788	2.10780378334644	2.5252110263401	3.08632291583927	2.81087671878711	4.67496228655066	2.88681899688872	2.84218877455751	2.99294829352371	2.88279247316279	4.4363095526283	5.23314759357808	3.94654433123759	4.07828601464085	3.58423828335493	4.92933608585395	4.23091547485754	2.68033234049822	3.02790435369284	3.48094713238769	2.17195735100512	5.09897591868116	4.47442595949257	3.76225652774324	3.41273276125264	2.60073865810395	4.87295364679135	4.02424882213765	4.29397747730389	3.84924086938705
AFF4	3.44661800594968	3.44964447242497	4.0627023543102	3.18265390985528	3.51072953030338	3.49366888883594	4.45124894822465	3.86156396861748	3.80032717588843	2.12635666989314	3.28019849546975	3.6347867142831	3.55491560506316	3.16230775612254	3.54452456930377	3.83358345143441	3.79745418166407	3.54655345769189	3.10715100818163	2.28681670919696	3.25145708869561	3.55840193188674	2.90935231104676	3.29191814466175	4.45775931511228	3.8848167020554	3.44854858337566	2.92474123890226	3.99806917711374	2.2321233848884	3.70135331667748	2.4039883674247	3.63969460838979	3.50642082865054	4.52658677412208	3.90579246331806	2.63609080027503	4.03944468468718	3.21687891381229	4.04166484896063	3.2760201699664	4.04830360277608	4.11543310524046	2.89236784782781	3.62951296381992	3.26886486888125	3.04452032519481	3.59669171801128	3.26427715630147
TCF7	1.33760295644143	0.892449647911195	0.585154999281711	0.377139640193155	2.53624672400669	1.37222600133348	2.25374420584359	0.851577280428066	2.32518522342315	1.13530929656169	1.93719885016703	0.74043797101336	1.62228227416496	1.55728864503515	1.3127929464764	1.17969826493327	0.647611330960069	0.455220004380127	1.44111446881044	1.32224450058979	0.806579646167737	0.491293450167565	0.748505802231151	1.0439964382768	0.998244590873131	1.17060725399187	0.803098762187196	0.607650598613419	0.795280721267891	1.94778713514602	1.32314510742297	1.38899945807314	0.212187643844967	2.08140251379905	1.27499824845214	2.02782103221865	1.26307099302379	0.815141288969009	1.60902214965721	0.88576168651536	1.54463948655153	1.47175902161647	2.09572417548688	1.3062846221073	1.07087682911975	1.24173163879892	2.23424220334524	1.81749062064496	1.30199816474956
PCBD2	1.2324027527072	1.1386007313752	1.42647309225912	0.851722095812795	1.80876694665048	1.42718441676422	0.59033087905983	1.7994699520571	1.43537647249449	0.803626033716751	1.20770205384167	1.35177497364131	0.811859001141454	0.736654068919224	1.14508840149494	0.890336509574778	1.8509064033836	1.20035246394483	1.06716814698765	1.55062105925318	1.04729059400553	0.975489360156772	1.90371312745078	0.753443675550165	1.43133912910806	0.999244766716182	1.12160454209371	0.816998928290046	1.44001566736967	0.756234400697433	0.821512747402743	0.771862966701235	1.79183317312187	1.17740116263017	0.736585180701107	1.69104055873133	0.868599193715872	1.42549292136496	1.16234931584719	1.30287768227487	1.03115118580671	1.7191741815004	1.18154187448749	1.27818102224592	1.23869724164332	1.85855403548269	1.20311976906549	1.3834359239427	1.11973010052668
PITX1	1.65054267541098	2.20009495593829	5.09425524164886	0.0378645132332514	0.29675276683872	0.150196945495105	1.32267822938011	0.333121505492229	2.65660478444248	3.00085721912293	2.55795852096008	3.51887303942949	1.55494037851706	0.158843616262856	0.0985585976622038	0.501083216220781	3.73905214458982	2.56106575946034	0.561257304071779	4.89241655617757	1.4738699028735	3.66715033831109	0.529521843287573	0.787888877962201	2.64447616499421	1.52590892858395	0.325165711779114	0.0578898874608657	1.68453727291947	1.05697155809326	0.0121039984095036	3.46202839536285	4.26746585784371	2.27122530177015	0.0264054955714706	3.96309758853408	0.597776448162057	0.498139651130312	0.824349661605667	0.080478649200464	1.75104404676774	0.0414853356878822	2.05491862071355	0.417180640228187	0.947345397520857	3.67364424197471	0.341840237392964	0.282741677133618	0.0754914596480137
SMAD5	2.73812631857597	3.1795004943008	3.66484452629717	2.92485425381247	2.83535877861894	3.50753498770986	3.75835900363752	3.2761051233024	3.07741125856219	2.13110903341154	2.68065172698622	3.09811067014171	3.28196325091941	2.86687495167926	2.79942232245219	2.82095211168792	3.06908288647559	3.1994539439201	3.15112526735856	2.53412509517848	2.52906221430351	2.78286043394389	2.95910592709789	2.83563975248686	4.32408576574966	3.88044772970807	3.20966818398455	2.55903040576143	3.96702198003625	2.36478914147223	2.58908258947562	2.01484804343251	3.33354618869532	3.0510374959704	2.7426853402879	2.79031912379994	2.52607415035321	3.09379535106274	2.71219338953063	3.11848511320911	2.71172010816004	3.54972443166429	3.00033978457703	2.57476941555769	3.59353856695682	3.42673900285759	2.96290936319331	3.16694004911693	2.7565520287904
BRD8	3.08225020830685	3.18144909095882	3.87638648686205	2.59789733556579	3.61660811200541	3.36295220625971	4.10007902337952	3.14449382061452	3.14788996224032	2.40758747172042	3.14898176905751	2.5822994323484	2.96935858074303	2.39889418948468	2.67457326924117	2.39013886834384	3.60551048233415	2.44701821385391	2.74787187422253	2.37535208711094	3.18060095460984	3.37969799510573	3.03191729532052	2.68200891212372	3.0697850771353	3.39000740177144	3.18377325635459	2.46615678041749	3.52801479358287	3.56258692905985	2.18107222878698	3.07381471728056	3.2933464226438	2.6199125699614	1.90296063713637	3.32131940494522	2.5903295294322	3.04096173354008	2.9292152092505	3.67650713079229	3.01859265047816	3.59288785407999	3.10336737998457	3.27325536388541	3.18479799562285	3.3034999617917	3.11762116854451	3.44833211078064	2.61938970738667
EGR1	6.61743323380884	8.55783008190537	7.9466338748406	3.71062259866899	5.48636729836777	6.31597582814796	2.26953003775196	7.27448831192461	7.92116450769002	4.73513429073485	6.02823036640609	7.33038476219287	5.4837637949132	7.43788024472745	9.57329685700362	6.89973787368112	5.35280033958271	4.76887891219873	5.33936735528789	3.74698185821095	6.18815252599487	6.45654076672195	4.11015345287328	4.09072164159732	6.11044949195593	7.54671779498278	6.66445934331608	9.2047610898796	7.40921503472551	4.62308737553745	7.02616319966861	2.92234318660538	5.77764486013539	6.38927316195386	8.5179538824297	6.73635286521374	5.30023815680923	5.91722971716031	4.27574203525381	7.62685385369007	5.63339659262102	5.5960274109115	5.05414362031068	5.89712402594021	5.65099418732655	6.03334147077049	8.18731934852666	6.41391603530163	6.45858602775435
MATR3	0.380956245199179	0.261349773953246	0.404326496099681	0.497491997267716	0.489443883121111	0.547361185987059	0.630633598308543	0.334455076730759	0.538453880811274	0.145128250349731	0.303266709467906	0.274451870273872	0.301003254771647	0.195331029905025	0.286905474877075	0.251369394046131	0.567199255144937	0.42473339075095	0.379891067569828	0.121526217276385	0.441710203401282	0.151656050137956	0.263289766456192	0.433076622642788	0.786301538755258	0.330726864028307	0.450335930357543	0.216252501821891	0.495739418906706	0.237538755795313	0.170851462515061	0.354215784837452	0.617225828733115	0.260385207126475	0.274084190141514	0.353996756267797	0.241394174536571	0.518723071876025	0.308121268936364	0.377170455151991	0.337248098417007	0.384629080911242	0.296856863570838	0.401006674564668	0.334770720389733	0.439326486910194	0.452602718031811	0.346980596597204	0.193596031189338
PURA	1.79087985606533	1.57273205165285	1.96960724646458	1.52088407172276	1.98127333840143	1.95231512477319	1.39360772788149	2.50042026414651	2.14138397554556	1.32090113537032	1.90130681985036	1.353376662642	1.35634174136652	2.38419941022567	2.19495968565598	2.22762128711557	2.38961724945447	1.62570559994665	1.56318014346655	1.53773597878306	1.75516664290537	1.42357979793214	1.75584272330849	1.80225770110223	2.66282711765987	1.61182383125065	2.31735867313031	1.76333286891474	2.11612236260159	1.7327558350308	2.16545486444642	1.03126855871806	1.71098413972446	2.21428958159	1.91840702658538	1.50035336909829	1.64678479273889	2.17027909259547	1.87516723984848	2.14906008110994	1.94291056039154	2.0355104543215	1.98164476454397	1.52956240359405	2.7687424192859	3.04716016635164	2.09466719956738	2.18509339887235	2.47269653951801
TAF7	5.31220471076613	5.88002956894619	6.2135398717848	5.18857365404215	5.58717272210848	5.4213024649855	4.423139109287	6.27006383341877	5.48239350112062	4.22335510262778	5.13891856416449	5.52624747671303	4.4362169135396	5.07339198082951	5.08880578382103	5.05355243878379	6.35120730866387	5.16080859168996	4.98216632944336	5.35340078961432	4.73560294998187	5.47007604928352	5.86799520708597	4.48071393670101	6.01367011332454	5.49867073838182	5.29483875862801	5.18535397091853	5.10879251814477	6.54432332350932	5.38063329985899	4.65051562600321	5.03251808482251	5.33961066452278	5.38865279376367	5.66817262156918	5.31708044125632	5.36219047661096	5.07008011152482	5.7728494115038	4.95424502591809	6.51780507589802	5.6687287034154	5.34105864645856	5.35673141047076	5.68221955060739	5.37975415089057	5.67067813301687	5.21770146416246
HDAC3	3.81313857336386	3.87905032749157	3.9389630313014	3.2491731130629	3.88692108365958	3.75498090916579	4.02329859399613	4.84228319309835	3.59445925960938	2.7639729080344	3.49638656855854	3.16468135066945	3.48626915370666	3.2497532691362	3.44964380649005	3.14113768816749	4.41141770748212	3.28647355141314	3.73545511541657	2.72215278732963	3.25252562708226	4.33488007769972	4.19213601536444	2.92129312616927	3.76185886823378	3.89072389297432	3.4501445892604	3.36554310995242	2.98909606030502	4.01622897037621	3.0687363385609	2.91792994165826	4.70170921077286	3.71708433179665	2.77393825291066	3.66595430368775	3.38248662859837	3.57925184627323	3.66212726647083	3.96949442563002	3.53419698709486	4.0413861358683	3.87081141920983	3.3740129370229	3.53356474243283	3.78961144200349	3.61933219119927	4.23744383173407	3.25100188911617
RNF14	3.1644249054476	3.50762764130313	3.66608741179929	2.66269142891672	3.63978684228588	3.05606280045888	2.82124891415673	4.41262534986156	3.36424706296324	2.32684822691728	3.38698475746827	3.05798382333161	2.99097217420513	3.40770623108378	3.3221266525061	3.34613828747586	3.67531180330632	2.90670127327257	3.05059641165696	3.088769166885	2.98525943198249	2.47223728785229	4.18415453863151	2.88047579473579	4.25573659462727	3.58489198554653	2.91000733593831	3.11478641192058	3.22679115266917	3.7945556636615	3.2030880974959	2.06873664893599	3.42360258507583	3.20379701571486	3.09393900009627	3.23879388481478	3.0106153899156	3.85042886372558	3.03878807759951	3.53736153823763	3.17032760566271	3.51261449472769	3.91873986180965	2.70941105406532	3.11560763006455	3.41796635212317	3.0375525431361	3.64889247258121	3.28340739001641
NR3C1	3.4215488450395	3.28369257295966	3.48475122705034	3.02828380689167	3.23038382706558	3.00338289787372	2.27512473855659	3.50005215501459	3.69043471936956	2.36849973752495	3.1504590026786	3.20630793227749	2.26249899891141	3.92265861148958	3.81756098283963	3.85290228914691	3.48967194346915	2.92341159160988	2.30922514522014	3.90779654160855	2.71612440830744	3.44253941579312	3.51970409264041	2.7762118371115	4.33573769624902	3.58784277468303	3.27941920792621	3.25579425347358	3.19843348120634	3.23153537658658	4.17195481132813	1.83312745693498	3.46421395191448	3.57297782461422	3.19752205754736	3.41452797751586	2.86088122154499	3.68745821038086	3.35806338989016	4.5594479096811	3.19825010705425	3.36137358961704	4.14165724916421	2.38947837431856	3.77492940382277	2.87833288297585	3.69208718618091	3.56966795030446	4.06518370657359
TCERG1	3.09717620475568	2.48983821258237	3.17093360922823	2.58741907799035	2.75237108099802	2.88951036659896	3.84484006832343	2.86412218705217	3.24092842525865	1.84266960958049	2.27739187075269	2.52965501861115	2.63319425586794	1.78181885738738	2.21610790639382	2.10490712756728	3.23571750272977	2.57155260798111	2.88673143928429	2.41662623696766	2.8778558564794	2.60110622338377	1.74136917145077	2.33199544844358	3.05037658255692	2.52981755508467	2.85634207559219	1.94010890249262	3.09356355213915	2.97029708782591	2.07426807648822	3.13631166229018	3.46457485581346	2.58884450977699	2.86912151577236	3.07603742826787	2.27796409524611	2.7922079676173	2.24274409605878	2.6656072309852	2.74464696430061	2.75253027859079	2.68172686974551	2.73375205570971	2.2688560133223	2.93902694911409	2.64027071748663	2.62708297158809	1.98111784479176
PPARGC1B	0.550721614434631	0.261739257956123	0.142132786660399	0.13746130318167	0.507564512096568	0.332314847784172	0.0965879237267935	0.377565760513389	0.65402070206017	0.179577962689052	0.878795586174458	0.158956223507424	0.274514290141069	0.844045108167609	1.14205011916565	1.15053724307796	0.330881680422451	0.240652412351872	0.469863231056814	0.305197548386797	0.186429066580124	0.232220103472644	0.360345191876342	0.438098408533472	0.484188946016649	0.364406490506363	0.504806498445963	0.377696405122735	0.122614532717603	0.223002702295573	1.00541415414063	0.469233975947614	0.156225147579567	0.646822189926853	1.10584680577358	0.421093464133024	0.368611500365982	0.476579325404646	0.495756790001543	0.340944363704893	0.795017674931507	0.322301239625382	0.328660685724369	0.515031532587393	0.264812024342281	0.365230293016682	1.57600412017361	0.511914258418984	0.964343116967057
TCOF1	3.30771061164694	2.92999159513526	3.07935822690601	2.03606171963115	2.59784046985806	2.65842085504408	3.87334948258525	3.08675264825329	2.87844482013348	2.84234942653185	2.3977498613938	2.89994759656867	2.95661146877962	2.22023065952434	2.2476812327721	2.11588662344586	3.18709082838515	2.24105406144813	3.19982144130449	2.78687986535509	2.00835442854966	2.95797541913463	1.31036955468804	1.86427583367166	1.66327932433258	2.3122178551244	1.82032455032048	1.75306150514011	2.92470965403615	2.99284739898836	2.04582022512559	2.5176494336514	3.94699480462406	2.09761553402803	1.9549865456599	3.49925882046832	3.78579879140478	2.40748002583131	2.24460793448607	2.45905019021953	2.80760707336366	2.51151027886816	2.15284633864254	2.45937229804443	2.39307461207037	3.15633465166382	2.41309981275852	2.94871646548854	2.2396152632224
ZNF300	0.399067990940668	0.270664277412824	1.79190271673828	0.225691433964434	0.484298193798296	1.91472848298515	2.40238394429279	0.0156133042296079	0.935554813237218	1.63906703923755	0.571144645715351	0.106557604656602	1.57100073646592	0.409056076719402	0.635422686008352	0.493116478494381	0.105369514691213	1.49730618493541	0.990081067698305	0.525266581954039	1.91016894745465	1.50644758009544	0.259431727835324	1.340121739277	1.219383857835	0.229916024352541	0.37434411311973	0.406955648502057	1.2020819927656	2.11752025221032	0.280476261019294	2.97905076340374	0.260365423845284	0.892822561629425	0.99629885595566	0.993053295876262	0.693427570426647	0.728136014372927	1.44985208109344	0.65764853414511	0.901390809581082	0.245817631792666	0.25427667736904	0.255934002014851	0.253671018154977	2.27917400936692	0.836564416762804	1.10357569404385	0.387214707446239
HAND1	0	0.0125387460838834	0	0.147233221386077	0.0365113031053035	0.906345675863124	0	0	0.0595118925860472	0.0113918574655805	0	0	0.431066584545567	0.124902143815681	0.131220868849291	0.129634199270966	0.421540105143115	0	0.0193899143736551	0	0.0304240491964627	0	0	0	0.126810895223915	0	0	0	0.19349369755875	0.0940641823790513	0.226754605147169	0	0	0.0313460049787317	0.120442067281626	0	0.980834716355764	0	0	0.0195374716592891	0.0314322010875559	0.021100608208047	0.122922809064141	0.692251549231376	4.97347592219778	0.254658172320422	0.204571446961999	0.232596427788172	0.257419842572326
CNOT8	4.20867296484661	4.77003863349321	4.33202044108145	3.98499237939316	4.83882303969303	4.31839689915001	3.39942883692519	5.01316686251075	4.84688465406332	3.73205151580842	3.9598181888505	4.24786716236464	3.40044586327809	4.32170041533874	4.81130542245135	4.38298096308148	4.95630626662858	4.0929272488649	4.20546220800687	3.90000414004912	4.09417353054903	4.45101837177773	5.38816916956527	4.02966814034196	5.13458059367091	5.25301097340793	5.05760342140087	3.87935290068138	4.35512098289825	5.3356726643911	4.53257363590635	2.99013419627329	4.45269968061648	4.03531201575773	4.12445776151567	4.6505304889908	4.32941622696878	4.64345909254537	5.51217347814668	7.308270851676	3.96586682505658	5.04318153898528	5.16304232798775	4.12581231304798	4.57393016701948	4.16086346617332	4.69028146831967	4.62798016528689	4.80094236812265
PTTG1	3.86324926740814	4.01669285059389	4.28997308739376	2.46648534501543	2.64516833283906	3.10818210737259	3.75158216594736	2.31206384136992	2.81470504311143	4.0771781875301	2.85297823153999	3.67258563004162	4.39716806326587	1.59934879826229	2.02233012019713	1.42540066011478	3.18840093613084	2.7033136748453	3.67929151811671	4.91057592778203	3.12570396629728	5.0343136377935	3.32359997002149	2.54609986567199	4.80021201043673	4.01284100861638	2.84260577704326	1.67888379464042	3.20962825061363	4.55457194325407	1.75097824078899	4.82679073395816	5.15306090919892	4.3967340738309	2.0924350352972	4.0537443560378	3.36477241648865	1.41197474457838	3.17148381924298	1.85098314879507	3.58969955241777	1.68979033320428	2.09204419093552	1.91593477112938	2.93750760797277	5.21042907277861	2.26377651418893	3.26575316687238	1.43577409209939
TLX3	0	0.0145859745278129	0	0	0	0	0.0267009195451133	0	0	0	0	0	0.0559573477583427	0	0	0.0120949047043717	0	0	0.066610755479265	0	0	0.102866843313783	0	0.0437436539583136	0.00805813648969199	0	0	0	0	0	0	0.0228340770616403	0	0	0.020739544918401	0	0.102880833539405	0	0.0135552792853696	0	0	0	0	0	0	0	0.0230738233799834	0	0
NPM1	6.47590248776618	7.47203873675311	6.92112463757801	5.98977717731256	6.197117430328	5.98550205455863	7.52355736824028	7.19502767856885	6.73245746396777	6.09341289881796	6.18343255246338	7.16012717784341	6.76645764823845	6.16546017813264	6.30617588852203	5.87256712158731	7.20542780842877	6.38968567369399	6.66740255715714	7.11809227522503	5.76189655961969	7.13566563385734	7.58027485471304	6.18755032335843	7.08595189128945	6.67491048479324	7.03076354178671	6.36981476793079	6.06109608013532	7.01684829192907	5.94880368820482	6.2260563525519	7.46956488222371	6.7698226078829	6.1921060064943	7.14418031428751	7.33701098466511	7.23312063703418	8.07286567115055	7.52559375412479	7.69291809460145	6.78383376113638	6.79820463017314	5.26582031984916	7.42564460935188	6.60746435971487	6.19299792706163	6.66748552909105	6.26134901751423
NKX2-5	0	0	0	0	0	0	0.0379265562337955	0.0109807571489062	0.37529489404545	0.00946146832371482	0	0.0092884500570291	0.0101345299862796	0	0	0.017216441992258	0	0.00878181728253377	0	0.0281228354313779	0.0127038079638075	0	0.0247330443742794	0	0.0408439249975728	0	0	0	0.0142515138701674	0	0	0	0	0	0	0.0179113074279974	0	0	0.0192910840579383	0.0322883981976166	0.013127442519647	0	0	0.0243722047663204	0	0	0.0648547939319639	0	0
MSX2	0.833187032516586	1.19105536871197	0.411461704678153	0.365043472248362	1.65480648225215	0.441766073886137	0.119026814212793	0.268303051279325	0.569152340213381	0.285112655655169	0.786021931244443	0.146978917607937	1.96358045485243	0.336980824190003	0.196365877555844	0.358838344282696	1.68967056669131	1.17736135877907	1.64804999889855	0.963684470078998	0.590570985745066	0.697938682088391	1.67140959173859	0.97957793627761	0.922207165575968	0.879147688835954	0.70484795203318	0.650696087536452	0.197264572349664	1.08713334500738	0.434925230120733	0.0737697076017358	0.162562125669419	1.51940523698842	0.678038626686447	0.325993569779912	2.20593076810555	0.565623207074508	2.82469722592717	0.0517712521883254	0.800762379983067	1.17849403148619	0.295115476759188	0.62499481095749	0.433175926579781	0.739905933831749	0.42149824406942	0.456358383571597	0.158755504187595
NSD1	2.48667971365362	1.81362754302373	2.66638118509523	2.3499647977946	2.80012407685212	2.48721256500581	3.24530959148449	2.88234975527359	2.694193357179	1.80711460982897	2.62863670359987	2.61418152263403	2.34845653861438	2.41161160652023	2.65439610703997	2.60069785965408	2.93507166463211	2.28822858592728	2.49436396411155	1.81353426880623	2.04828547420442	2.52038875181385	1.52798015100714	2.4870164136838	3.0593454163606	2.87219501537396	2.32995175304989	2.32926173252871	2.4329044600403	1.27848387501197	2.23117430723741	1.9231480765981	2.27113561123233	2.8049930297313	1.82324218143167	2.37414133778961	2.64812140167513	3.01584502981051	3.37277570761166	3.03845797126139	3.1977404468958	2.75824859528917	2.46237757790094	2.0894251618507	3.05403237576562	2.98594441340109	2.44505976309387	2.59886967644842	2.40635786255169
MXD3	1.72158601488378	1.32093191773794	1.42016295207798	0.520827104034517	1.96497258940922	1.7460693961162	1.01629194755453	0.795505528605188	1.41993414056454	1.74752273249889	1.55969275955638	0.92608027954761	1.12243657516851	0.567379116902562	0.551479968651024	0.447179127460647	2.3528270450928	0.767250096045492	1.73620428320766	1.86994421485007	2.082040692582	0.922110791082791	0.972665189287835	0.449565463391913	0.763434887885467	0.945313838703918	1.05072932784272	0.344383816607851	1.56569782131481	1.79569723835653	0.499000645795983	2.49090806789921	3.11694869578768	0.415015385777337	0.685430522864775	1.99804335896666	1.46245269826678	0.690629800455533	1.00455657603922	0.682214692594202	0.980396977894566	0.99181602004873	0.847812556825256	1.43813969661749	0.347657792604071	3.03181446941956	1.81061254695554	1.3319780705182	0.472910983949137
ZNF354A	2.14047291300456	1.30586877739305	2.20372983780816	2.27875749361305	2.75036357545315	2.3838656829096	2.99028024774674	2.1687002831054	2.32153736258392	2.40632868352092	1.83926151106931	1.95174771326177	2.11302789514183	1.71487179988805	2.03655081383264	1.77328419557454	2.5500735592255	1.74289892801728	2.22364314345802	2.38516544233622	2.10622675155904	1.14118601510386	3.53186494781177	1.45774287295373	2.79729533320122	2.09376861387977	2.54078536423531	1.73338481036712	2.61546141167962	2.21151734102668	1.67273666135437	3.62613764788909	1.95556952181229	2.31524099356106	1.9268195894266	1.75656910866108	2.11529322531026	2.60053208614349	3.31788002060902	1.9146058136005	2.29572100606128	2.42273867116396	1.78930947239362	2.5480266903067	1.67535761352	3.20480122846347	2.40051046353727	2.70611824283227	2.0028978320364
ZNF354B	1.66405694298649	0.912227113258768	1.13663681247903	1.27155793595899	2.05651524943223	1.86714581612177	1.50056431992082	1.50093776680775	1.94837328537924	0.964656760343554	1.43685559757359	0.891258663312629	1.1761009248605	0.703716948823563	1.18191449164685	1.17221448154191	2.490262804942	1.52706424370247	1.68422962693024	0.949079987552591	1.40305418757856	0.624245941617017	1.85465426456953	0.790160883565888	1.89080757069566	1.42802863707732	2.21489838422525	0.945888711005492	2.22676704027369	1.62273773579683	0.677622726360924	2.71456355984952	1.57214588063754	0.938256044980161	1.34763517684396	1.1328200384062	1.29960045428184	1.77741012119209	2.24477125990078	1.17068460001264	1.68262817330416	1.62097704058562	1.08860567946936	1.7963916795224	1.43455130622353	2.58605834129432	1.98046807055839	1.92499004522948	0.930041809914613
ZFP2	0.60738397161872	0.250436943179225	0.319862784185806	0.398548622464321	0.582633463951931	1.01511009316678	0.1585453212715	1.00838938474274	0.735639489637659	0.449098474070133	0.584902538941704	0.452837715510764	0.116152729935545	0.797396087755592	0.782930837606462	0.542892615003693	0.400646554846942	0.803659755768392	0.268795001292463	0.0944149778607764	0.513764275912087	0.115778745071522	0.887543723931523	0.199032660446718	0.936047693527578	0.778727079893221	1.09060361404069	0.618447095323634	0.690599888569501	0.76597961142023	0.770309346156892	0.136460728902309	0.1106788899935	0.119992887404599	0.238883977237718	0.123197464475286	0.400928730750491	0.929272522437362	1.10972763297858	0.403828611268521	0.498874147408819	0.828355691035768	0.34838670446306	0.709195471098927	0.817665424129111	1.06528833044349	1.00183936312849	0.795396471870961	0.925882809405852
MAML1	2.7416626867117	2.32825684499854	2.98720002097173	2.19566812279538	2.89170535097079	2.70167713192284	3.34518161569278	2.85616721740193	3.01000239996988	2.22562517854422	2.72398334789288	2.4116243693096	2.58067533742583	2.31232814582831	2.67785130684418	2.65114881263658	3.10450957479157	2.40262972608891	2.4961314501973	1.67710256488892	1.85303821775847	2.98433085565576	1.98067997582108	2.12578347213505	2.34943808464345	3.08010757877611	2.8019196386231	2.22650279929854	2.76487245711805	2.14037286472818	2.15041358351646	1.74635125488718	2.80324408683998	2.4097796364084	2.346224948736	2.83340023381193	2.34417779888686	3.10742381947562	3.24390754334361	3.08637711481112	2.98687795842812	2.87305881533054	2.94435430839406	2.3978169938678	2.87740601608727	3.59299846551428	2.81951360003551	3.027977081176	2.4867128003687
CNOT6	2.99066941352705	3.3888054475603	3.24892291318287	3.0684910185324	3.05336761684572	3.09406832114258	4.37564803494868	3.42409936859368	3.21921427869395	2.77330197642022	2.88015224477145	3.10062437897905	2.80783795729153	2.99431461399818	3.02214936841563	2.87952092229203	3.36229459564745	3.03668202541576	3.12015601130302	2.4902798168874	2.76163395485217	2.76343741236713	2.77138458397656	2.69717745154907	3.63632385967782	3.63467383455775	2.81527735445589	2.77138202139256	3.54806002445886	3.06299249177981	2.87350857914013	2.42652358185663	3.56272832759237	2.96868452311605	2.63819899236502	3.26233573005667	3.13613000937558	3.66463045468257	3.65864141925924	3.5681149155836	3.57130503388299	3.52472990082039	3.15787573462353	2.48375377617097	3.46501006639727	3.67565428981232	2.74525979110622	3.26303039750594	3.00088059740433
ZFP62	2.45562644105845	2.12609336214639	2.99002099698669	2.76687747964288	2.76900143380247	3.1133705212767	2.83592751649639	3.21583868317821	2.91784507078173	2.42035153445411	2.28217828602894	2.40482523925666	2.89733444241846	2.00392884906195	2.09184490713953	2.10543827372679	3.35314347079673	2.0699068254268	2.7157950426462	1.96245179712967	2.31623619864407	2.16715275553351	2.20626424141271	2.33057128567793	2.34477221620709	2.77388649946214	2.76017074417951	2.00093613126064	2.87770206524529	2.59422355168823	1.77293410855808	2.7115428639722	3.03248064755618	2.39420544121296	1.84638516111182	2.51401154634138	2.92596389637965	2.99601975573918	3.17889591546756	3.13520206287059	2.83563086599621	2.63184283420468	2.03557432990366	2.91636965930625	2.9291801157096	3.6198194437637	2.81773880908128	2.90380622662207	2.31921873291034
IRF4	3.06829428880699	0.886622379453742	1.32903893092694	0.497325062723842	1.99534380383877	2.94388928318334	0.311686982062825	0.560423944778813	2.67066127453673	0.440861368130268	2.38859570032515	2.12189037444359	1.66900156803999	1.8419415353954	1.67292764876624	1.28725149958789	0.282934720411492	0.803803569015995	1.46172148824861	1.02949951018089	0.421298000564761	2.08669387803749	0.484437101492343	2.17956221848646	3.72403613512892	2.05315025127766	0.899436319609316	1.73622276452239	0.121829792562686	1.14213396093297	0.737293042249659	0.923352009006456	0.560084630792675	1.83577254052935	1.33614006592857	1.72717692335112	0.384723519476763	0.768562752450168	3.22043754761777	0.20246862182206	1.45902067242493	1.74176444151849	1.4394978589956	1.50221432175272	1.65835072404333	2.54672800755314	2.52366354831674	2.23628077106263	0.565286431259468
FOXQ1	4.07619381862975	3.43552410903904	0.149531315603846	3.76877774709594	4.13731020973825	3.51979059653388	0	0.84233120144839	4.79044315831393	3.56726238380787	4.72040390027506	4.85231809305243	4.65359621485218	2.88692689778427	1.9345320500561	2.2397454531766	5.66278299279032	4.52960102798796	1.21186949005544	3.08317263045993	0.748753170295468	0.430208609935812	3.44370472659514	1.70097718303294	0.613076558440093	3.56154423227489	4.89497099889647	2.58187450191193	0.395228854832522	4.10048891470826	1.71227187789722	0.205104967839614	3.04036931126641	5.15797013248212	4.36463577563156	0.315047847697578	4.74318973093338	4.52974053491774	4.95286539485405	2.01428672306265	1.00322257937782	3.52123797094624	2.69331490087115	4.52083557711225	3.91860764615459	1.7262106601317	3.47864082809579	3.32797272508743	2.11146786615773
FOXF2	1.87406325879055	1.96590847233771	1.20539384526101	1.30868722866732	3.02668916008253	2.58745179000003	0.493722042871368	0.480299101242737	2.67541117310569	1.01027223892805	3.28007585459819	1.25416993658664	2.29911707885655	3.38252835984116	2.44009015649781	3.24095784456172	4.13632639352369	1.26836885326071	0.391584078851639	0.825984880076899	1.79960042303792	1.44116558588428	1.92523486157666	1.72301835411515	1.64439352194634	1.7879055134513	1.9995797371351	2.61255433622034	1.03919246808035	1.61667717720127	3.05143259824546	0.46590069857077	0.632473892058443	2.80473034527517	1.75796169884594	1.26989285184225	2.4833305343347	1.61411166852928	2.34829896148361	1.82410200328939	2.48860284034493	2.15510396791999	2.09187784668232	1.12068585397413	2.37637095096775	2.19204771960993	3.36921193804206	2.70715159282618	3.13122002839063
FOXC1	2.35288223005147	1.49968040850528	0.763581107678967	2.66805707368976	2.64333103281672	2.67487947145689	3.62248969088694	0.647488108747547	2.70037295962343	0.881477170409697	1.91325845045933	2.21883828246049	2.78488863712542	1.68969998083205	1.34402379886784	2.3104294323082	1.47909251324016	0.890032581728335	2.23504497298624	1.45751282602773	0.996651629593397	1.16132345711107	0.677598085251868	1.13749149643652	1.90736134194252	3.98104367788609	2.31296985630166	2.61781834741892	1.34228607173487	1.99152122797036	1.48969432277089	0.872751480122342	1.10392638231998	4.69068137217421	2.31804440345938	0.847656053123787	2.37002837234133	0.793934257102502	2.93653806662964	0.594575290012447	2.04102357399548	1.83055370503789	1.30445160083717	2.02552629201818	1.42620203115847	3.3393808823542	1.43204549330404	3.09029649496919	0.814800308848112
PRPF4B	3.28959285921695	3.22243389536362	3.52628269099455	3.79625180495683	3.68043181252242	3.65295390939309	4.21404454953226	2.76073449081098	3.68120087558239	2.39125117304625	3.24238085351367	3.24136988995743	3.79038589185074	3.02497958385965	3.37224034053564	3.16426146666387	3.46583329358246	3.6017583144374	3.82893800264177	2.7586433585054	3.78595596999638	3.06298197683737	2.99554873388863	3.51961184804208	3.98713150958905	3.943748437101	3.73314966669008	2.94838457251878	3.84906601873905	3.00584756465133	2.91704854723492	2.64156430856756	2.96528632140769	3.35189727228129	3.3591827429911	2.95798153825986	2.53664248663929	3.95061036447647	3.48157849678453	3.5719819266822	3.42487628870383	3.55964877916153	3.43535000531304	3.74117252117041	3.37154375825041	3.38141833495148	3.4232250774815	3.52219262384779	3.10965881415405
RREB1	2.68663436767222	2.15105015955581	2.77686239785148	2.23508330567264	2.49159009895641	2.37125519112594	2.84582446118474	2.38659104788459	2.64522202167554	2.19705923350558	2.42931629973959	2.40375596182019	2.10370621513103	2.13499204588941	2.41559106704842	2.60900808330672	2.49477889715123	2.49649218043886	2.45634012455846	2.49879380188172	2.46776879695298	2.8850675683935	1.39307075512812	3.135063326683	2.14786817708106	2.5680386204953	2.44281650139773	2.23833660301206	2.98536372014069	1.70182054104657	2.14916422408199	2.22914474627129	2.42895863591358	2.04640947558511	1.99437437165267	2.09843162465101	2.28946729905357	2.61267006484041	2.58907628322698	3.09736135442448	2.58546101818873	2.48713010651783	2.25404120906185	2.79114722127128	2.7847808866444	2.24375412615835	2.22526903070032	2.35607430610884	2.2818948809814
TFAP2A	1.50818285640003	1.59120259113613	0.611783679533494	1.27098757634358	1.42528419590671	2.81296091413438	2.03029991295048	3.19832204920471	0.665298117155221	0.84969032211682	0.648958335048391	1.28704888092272	1.57104133605666	0.10601556270189	0.097949928638146	0.185488887430906	2.16929513677899	2.54242483287366	1.47200809904022	1.92585344830832	3.64472853891126	0.404753059779089	0.381855260635203	0.398076431438582	2.02350395079008	0.81840907262735	1.01202185004823	0.425329857440371	0.910673677106455	0.747470549496951	0.050852877326543	3.4262305183172	2.59077605870683	2.98502983366851	0.0592870118433587	0.404490859632164	2.56803297158259	0.595061098133667	0.818935613869663	0.0904016058734931	2.67802966461739	0.152903992620504	0.339814352526081	0.950433594287733	0.625878605393449	2.84673463600506	1.06478006605305	1.14056971110115	0.12631616646962
HIVEP1	1.71982426122527	1.7039481709741	2.16695637101149	2.30873654985166	1.62645208476996	1.84346481999436	2.47171280617266	1.54411231103356	1.94484785320188	1.10064451694996	2.06470642728637	1.99678432163313	2.76102425431872	1.77614932058802	1.85860465076167	2.4215006637257	1.98027977067031	2.42378738884535	1.97145153484041	1.35293553307192	1.71917627620036	2.26513676676767	0.921243032936386	2.33756991315869	2.50128690469873	2.25790115668482	2.27773954816695	2.43915674144627	2.08973002426644	1.22623569709402	2.53501993193319	1.29485527710511	1.37710505267481	2.63187560873492	2.91250121547072	1.36053402424269	1.49535488065445	2.12731822306662	2.35273813385386	1.66459006443408	2.17574164494923	2.203439037492	2.11036270213919	1.57556890102702	2.71971604160544	1.84869249637284	1.6746410628625	1.75250298928497	1.63513795893037
SIRT5	1.90126597471985	1.59941598331899	2.25881598611444	2.20149649650425	2.24560976175844	2.51122766246256	1.33273049552492	1.72841165492636	1.73691629415198	1.17514678861277	1.81173350829812	1.91066957382912	4.41497209187975	1.54111780886224	1.66478538281805	1.63586790335509	2.07894920080599	1.70048452964835	1.78088856025953	1.67766372870048	2.50042853766243	1.40333641542188	2.23916014853191	1.7959673261729	2.3056517099275	1.62534983091674	1.71195700827807	1.62310010782301	2.15314478430547	2.27894619664565	1.64911427147713	1.44791723172041	1.76446348081875	1.89496147446792	1.36091368759066	1.225103603999	2.41088250335335	2.13432850479844	1.87669271578947	1.782942748006	1.48476639723842	1.63434616250857	1.63831489818118	2.38494877559868	1.64182212295655	1.86267785953527	1.94913386697106	1.79179207805516	1.87747217951663
JARID2	2.27570043421728	2.50428147607837	3.09476293490883	2.18931416813785	2.41177999844905	2.41610066725244	4.86811991506009	1.77418117390881	2.75348896994534	1.84241223396955	2.42365685904625	3.20207662117571	3.26697299666623	2.08589573674027	2.48406683604095	2.34573094070529	2.59533735147191	2.46327964407136	2.88296180905983	1.77551081846204	2.6309468203256	1.39851861410029	1.50996747791801	2.93001028878444	2.27538696278097	2.8193784005683	2.42591445055436	2.04080001214844	2.3354208380525	1.51261008603572	2.05391852744814	2.00909484822473	1.04983736931639	3.10808848767742	2.35982003931266	2.69981260834496	2.12146499850282	2.83632286321123	2.64786702999949	2.87670815799286	2.63293251659883	2.34676438358542	1.99468512138099	2.72482830761417	2.43910509289432	2.03874978424196	2.38565665450125	2.32085070643037	2.06551810663398
DEK	4.83191901348243	5.32409717381174	5.34998036229054	5.63663319625707	4.77636064892698	4.61425538212545	6.43350632657908	4.17523696646752	5.28841905383731	4.00375737991816	4.51917009408613	5.60703095496601	5.86976327155964	4.54772984631892	4.67860605429826	4.48117026040686	4.15286193325164	4.70605590306008	5.32962433661517	4.50870536020707	5.72566838809429	4.56500714650519	4.21350286277018	5.15148580106484	5.81027821944604	5.14028722335445	4.9065169506273	4.48423086508391	5.0197727232594	5.29089777301712	4.42705691988247	4.25590684935319	4.91781113170336	5.62336533062612	4.90109876546676	4.74639347128076	4.54969746325732	5.16751872850901	5.12470234887407	4.92339130127671	4.89112086139748	4.57501250906081	4.87500186261542	4.36318738845403	4.98933045998795	5.28225428841121	4.28997702446117	4.69609668183084	4.47254365299741
ID4	2.07537594731278	1.77427043049462	2.16214478488461	4.09999252584474	2.93932286342614	3.8817886434802	6.5769938104183	2.9090951723617	4.26219729017878	2.50858743892919	2.92397600869398	1.06786390394767	2.19639589253129	4.46915265819943	4.47123896041548	4.66728082333552	3.52998894988798	2.64068504895703	2.84803135979304	1.75695598118676	3.62321034448539	1.34710798112448	3.97037990233426	1.49251072152197	2.06391543251581	2.75029745593573	4.08648022356609	4.44352787680999	1.32122623647216	1.66358905752688	4.86002309313698	1.67115560588971	0.944154847669077	2.78909926835207	3.18106340120386	1.68244395611473	3.0251196848951	2.05609245833022	3.59474226428586	4.37882542388218	3.4458623652206	1.97769340013024	3.23051526207182	2.12048016384428	4.76278535889232	2.58736252200304	5.5366571309059	2.9746467419723	4.7142461747325
E2F3	2.98726565382866	2.4991639900363	3.39763447826995	2.76635963733357	2.6134599066875	2.62481837195719	4.20594561196365	2.00299072677771	2.61107612522098	2.53270113178377	2.18299004515948	3.4480323801442	3.65992638637802	1.63797669745037	1.88126002624864	2.06309678588958	2.48517486780885	2.88076142010716	3.12113157903397	2.5680929742286	2.91144825605949	2.58083338076314	1.67882214184578	3.43882006660518	3.08908203042085	2.57494858327704	2.75253939155329	1.67136951154101	2.92329700530411	2.70166048723408	1.4089642272046	3.22685101300161	2.3309330469242	2.97323458153612	2.42278653541655	2.52651575483802	2.68757657993467	3.74265889298792	2.84325606051597	2.74993148157638	2.71692433598035	2.48329046136208	2.68993627236377	2.69179669259314	1.650674102601	3.04003639558242	1.90513404762916	2.43200030251013	1.22000718159139
SOX4	3.96665095222756	5.67511223514958	6.4070733045033	5.80997843282413	5.33040562688599	6.13575986344987	6.35811108883905	4.7694868511405	4.25464083339884	5.91450727614717	3.79445542675165	6.6994537209327	6.80414071107818	3.83384624229919	4.15674820847587	2.98422139318277	4.77347185207364	5.62812102734791	6.50611441662062	5.08488524925836	5.99420047096053	5.16710047508038	3.83595271837696	6.37747932125578	5.4408125553294	7.07182912109494	5.32056420159925	4.36265050852939	6.49616712400672	5.81780227773197	3.05581082765221	5.47086142788231	4.48405127850063	5.77683971863657	3.42779522504871	3.93527488818027	5.89040992371765	5.86173619835632	5.50598134837013	4.98277456184975	5.01362887299844	4.56817940828098	4.88850992459711	5.05284861312052	4.36528587958176	5.8985122981556	4.62596437876866	4.9875049622278	4.03013410497496
HIST1H2BB	0.218734094092864	0.147681544327573	0.115256559051827	0	0	0.105714663673272	0	0	0	0	0	0	0.0737364907331082	0	0	0	0	0.0640802795535682	0.0590367967561418	0	0.0919255169622101	0	0	0.113217814115708	4.71496827737011	0.0385371736200413	0	0	0.0523093098324516	0.0587964159436534	0	0.0597788556520294	0	0.183472973509506	0	0.128199250921242	0.0913115091291125	0.0745412468599296	0.0704822760365397	0.0594799180759099	0	0	0	0.0886393948229609	0.129789175968956	0	0	0	0
HIST1H2BC	3.06641735243872	4.47788725739799	1.75961772566246	2.00817158416461	1.92757821462484	2.33022957476086	4.16625317006703	0.321214941956732	1.31726680897876	0.760310471078211	1.7987765898771	2.43159197565274	1.8487406709212	1.49015719889787	1.60118859247423	1.32602220875938	1.89177661208954	4.18223951074485	3.43464749024823	4.22320618803617	2.85600474250877	3.61420962103519	1.49745287886401	3.72323019182169	5.31687312494068	2.51012999819403	3.90529939069348	2.24319901226985	2.15046847362491	2.27708374383087	1.47166740098293	1.97877565610466	2.53542143852484	2.14829732416	1.33874442358564	3.01591928839136	2.15067736143638	3.96721391917877	4.14814825314795	3.07554558451349	2.27284322518768	2.27438185415416	2.4210336725698	3.28823547038958	4.93604505902339	1.10654088209054	2.64449369323978	2.26538463434184	1.49016707097099
HIST1H2BD	4.90282221525721	5.08332905007486	4.9018337438518	4.32467859084217	4.15799959663631	5.31730189963924	3.50771987459559	1.87318732595629	3.01055767521901	3.47148035290515	3.35590634546241	5.05875281296241	3.3412565200103	2.31323103129716	2.3596798766949	1.92035052238004	3.316292579586	4.9057345687237	5.36653766945259	6.14284546713912	4.85393385486033	5.62548905255078	3.24495804198483	3.87453116669877	6.5536929339311	3.54093062629037	5.16603854837569	2.14103380303159	4.40863955945915	4.55652222664014	1.90723757086253	4.07089773911073	5.09703627513295	3.81813484054007	1.90879600307364	4.35062604081315	5.75384133145308	5.18883019889437	5.02690507983017	4.33099050111105	3.79012271459121	4.47226978668879	3.82096624847812	5.85530316873246	5.76615136645057	3.98818222184341	3.61116457061544	4.99260715610717	2.56978886668435
HIST1H2BG	3.89998588335868	4.517132419107	2.84015544261776	0.0423398136273158	0.0503598805381381	2.1529880401527	1.6484934760177	1.10315614379141	0.994394553958029	0.786727529031117	0.441046081050337	1.18441212607778	1.04225320427972	0.433970520857782	0.178837966170421	0.239300140977694	1.77162915740189	2.40112225106888	0.378568399327727	0.690263931418955	3.44171101304497	0.397000653046948	0.157686454317492	0.197374723673828	6.0864796116089	0.925556892860227	3.50361340916953	0.618188744330616	2.01799800476606	0.773709776306201	0.249399849489418	1.22006260408028	3.31095694701205	1.36906578314589	0.427370375734589	0.70117063009181	0.160065460534931	0.389003147250104	0.292528971092731	0.0270080444868405	1.38844343866403	0.985611681866779	1.07682851485447	0.39280460948824	2.42036119623468	2.47675443716652	2.16782803663036	2.3941621906733	0.163918322691615
HMGN4	5.20138286905722	6.05621715941087	6.23696954015777	4.42272133646989	5.18180669074699	5.31305896656405	6.77929175827535	4.13247999688633	5.10586649939463	2.71817667158178	5.35438238312564	5.54085519704991	5.66543872128138	5.2017157812075	5.17284738908753	5.29427227791371	4.64898145872586	5.24681960966534	6.02924206087313	4.59617344688507	5.46706982000286	4.33946970290098	6.24419998459673	4.95997309194673	6.26441115847795	5.07451390968028	5.30636087773056	5.03395976210048	4.81597597369219	6.18405340968582	4.99567244975781	3.53378026784133	5.27024333337587	5.24248727317129	4.94151032579248	5.11409803425051	5.27890931402487	5.67657048538458	5.38732896046003	5.12164568298425	4.97517035670939	5.21328178764333	5.53598987551116	5.20990439136342	5.24723080952428	5.22077902298667	5.2725754852443	5.41257727802334	5.15912875795382
ABT1	3.46473967189785	3.9753279535648	4.08921139573718	3.24567298976661	4.01892171424996	4.03433957620323	4.70332656096064	3.42686295463351	3.3914166281597	3.17269529977462	3.34802655165057	4.7475248969072	4.40753470867377	3.26816050754801	3.07169455729412	3.21964383717526	3.83255645536233	3.88284343493115	4.3928513378284	4.35448986516436	3.49015385883331	3.81334928601285	4.27103136891164	3.48754104709852	3.97665332830638	4.04934729087198	3.80486671038361	3.38407845790214	3.93903092547804	4.59861547418924	3.32157954590429	3.37981307789689	3.68869475307721	3.04200948360422	3.42915926903182	3.61342081909499	3.99942090586358	3.96467904855279	3.79742884148659	3.77653810897387	3.5246005618463	3.61407685370124	3.87927326700977	4.21502797885083	3.41286036486027	3.57469919385895	3.39466974261875	3.9693746014136	3.42930879381721
ZNF184	2.14555789431871	2.03402378235048	2.55257694203223	2.29448997361044	1.98835287595347	2.4459841259229	2.67708214378906	2.39605582081708	2.10622228539808	1.46972414181911	1.71112327296302	2.80827544204832	2.88607698357262	1.73374115342937	2.36026993901875	1.72899357492146	2.15409729006461	1.8014865023733	2.48409526201231	1.60295181214546	2.60077147038446	1.39274364721576	2.44104560558273	2.18055870596807	2.35130297226749	3.21257540665931	2.00605575010382	1.76960712802614	1.80334394754266	2.5268879771864	1.17642732862797	1.85166941936431	1.4204282584652	2.4269572287	1.47844058711581	1.40179183089654	2.23979980250109	2.46545225111556	2.6303103963634	2.21161128670244	1.88419959285452	2.21209116685494	1.70167442715048	2.33000398110546	2.17437973649158	2.26653395857805	2.16754770261433	2.22794975510323	1.78270286412229
HIST1H2BN	0.552860782176154	0.684032035313186	0.580963055113012	0.525890798872557	0.48810205268866	1.2787328182639	1.6407590486098	0.207665463447731	0.27158856065868	0.167698002587046	0.295633299521619	0.726313388988763	0.492595268779761	0.149322965665042	0.0846518899210398	0.197707651490709	0.372221637728251	0.635281988639248	0.705908575791325	0.684449870982303	0.983493649280086	0.293532148596118	0.433366776283504	1.00203811590627	1.32708163247577	0.415691374560179	0.866956941449308	0.200034485913871	0.278040830651569	0.692178467344585	0.182720651256628	0.263087135388338	0.356285790226792	0.240282020364566	0.186684359495303	0.297789065831111	1.24496862323437	0.88777152122724	1.20456047399888	1.05321939010471	0.472922282894684	0.832502137424197	0.592644091459023	0.793097876847557	0.819203088223568	0.258259617872036	0.439335112289111	0.560682484988612	0.150816927035492
PGBD1	1.26147917825697	1.76676963037842	2.69831180140314	0.858545531917943	1.07973814951057	1.91923273629252	3.27525270310624	0.214110262384962	1.51269499875072	0.494563983657051	1.10916128632075	1.0760083627332	2.81124578803963	1.32820306286084	1.22318628221437	1.10534668055895	0.87745996266668	1.3555659640481	1.95704869969597	0.962355066826895	1.21060617881938	1.55049798688498	1.06091065344565	1.1812093095897	1.58970582038665	1.13404683177149	0.869605727204114	1.03092316385296	0.521929831190516	1.40428731541424	1.44232689886973	1.06421392212584	0.644178808937757	1.33038791963252	1.64151414012526	1.37566830157679	0.583406427406525	1.16187779319238	0.880564970272939	1.31870438486492	1.43846390922582	1.33807018598452	0.961548151967099	2.10143354646348	0.74440961648388	1.69458655374723	1.63422826419039	0.925315135570243	1.41525836687356
ZNRD1	2.54241033593655	2.8491227402338	2.77940155463517	2.23177252306132	3.08078441587591	2.80801324137397	1.96957273875574	2.47214646311484	2.55177710795875	2.67454393335586	2.05709970227912	2.98836195144691	3.28801696402492	1.75696607387993	1.99894440705164	2.08925139820554	2.73070749360815	2.1220076200765	3.01947933276802	3.339484548416	2.28944252745853	2.48478998444308	3.37675271516804	2.76985206168502	3.12419720170063	2.68183183094286	2.25507109180624	1.88287607880297	2.69599970390002	3.66492488943133	1.61460154477491	3.01608552196569	2.00241259789099	2.26143203808751	1.77632189566369	2.71141029006709	2.84015206305576	2.5702282507396	2.70218868343016	2.10679707754513	2.36436347083393	2.10147053918636	2.29510221955717	2.84867500504776	2.53038661986772	2.40451863080198	2.29672125947173	2.47000549878973	1.92380794801054
TCF19	3.10769390516457	3.79729854056317	3.43650286895545	3.11146512575203	2.60714351128264	3.17039722946367	3.69841934980988	2.28550659540139	2.83259019419662	3.40485186816673	2.3736510252011	2.92275618754363	4.0531271963709	2.20669149704889	1.72408506527198	1.93521515595535	2.01023248922174	2.51314736053748	3.77422465468259	2.34747082359995	3.07698791204786	2.9793224264687	2.20878986181057	2.55376155888818	2.47273810500242	2.25902402274192	2.62873476602678	2.40044545492009	3.15328732255005	2.73252816129502	1.69258204927619	4.86893743766224	3.2170523667537	3.55288943552616	2.23537852579148	3.25061430947985	2.15104185975142	1.65805796983024	2.42064285092999	2.49865841722526	2.60408156651577	2.19616398562644	2.95963034142964	2.9316683457138	2.08255388721352	4.26033135506925	2.39289744357662	3.88502942049818	2.05517834858087
EHMT2	3.39182862743368	3.23400292193199	4.31996604925614	3.4052190214455	3.80062119185153	4.05946172519102	5.10027622946964	2.98521136430525	3.46879705582268	3.3029067364604	3.25671612907327	4.08119617462151	3.98812907461083	3.04204843111177	2.82703433317706	2.72228498028447	3.84581375376778	3.49933950661291	4.21192495983054	2.9765162232372	3.66596819338625	3.71163758835614	2.2940978568948	3.7000610449546	2.93995268112543	4.20076789548293	3.43604129504195	2.46194300500859	4.22490513095541	3.19849904516376	2.62342488657351	4.11236820466711	3.10542213910702	2.5991587958702	1.71400383698029	3.69179025830032	3.42764931267263	4.74145633136589	3.65819211806622	3.75055658426899	3.43263043207846	3.22666508606779	3.46438496460657	4.0517097295798	3.40169291924327	3.74756665621175	3.50705539673485	4.13237843859614	2.92372866219217
ZBTB12	1.45037649916235	1.68571954121244	3.88726123454917	2.00993070090158	1.66082393430875	2.85670365875477	3.92222576459888	1.28807970579647	2.28808910533639	2.27594207631461	1.53603015061068	3.4638717491005	3.18479876336873	1.42936780419716	1.23020693031504	1.29553584823864	2.3913752454564	2.02931011557264	2.72931787602082	2.16609585526334	2.31633232266841	2.1341111256962	1.03054659536055	2.3728123520364	1.5291430852204	2.57496382854408	1.33649723934374	1.22752349454001	3.19533680919096	1.81679817988981	0.663322352260491	2.17592431136428	1.57214588063754	1.2781134339201	0.465161452149995	2.33912091121262	2.74189340717777	3.11940882671319	1.35811446494351	2.02988699194227	1.71663329112795	1.65890768337326	1.80196518960231	3.13611540969964	2.03884937262812	2.44936391990367	1.90582428477271	2.86738225242761	1.66575426832242
PBX2	4.09673166168809	3.76412645288796	4.46454213843038	3.95895510079226	4.77505192003612	4.73997858000751	6.05580929530737	3.39714780938074	4.22691550408365	3.41170399241283	3.87045289519883	4.86200558603511	5.02180104249458	3.77456053949858	4.16462833586379	3.92830588524763	4.83213856758476	4.02616676359857	4.69832576568688	3.27534240234656	4.18643939704438	4.77965580902728	3.45096067724478	3.64886335994538	4.07240745639076	4.57919938560457	4.75585087749425	3.84929258987602	4.2995270836129	3.68061791610259	4.18269762183756	4.1462300350933	3.40010885738459	3.71452644157003	3.9440999938236	3.98258432398019	4.4371048983229	4.74299683582419	4.36092769609802	4.3735190979152	4.05677532137672	4.49813000731463	4.18905736974026	4.80284932279246	4.15870611279592	4.27095050650249	4.55506594800941	4.86771763329007	4.13634964589629
RXRB	4.13702013085446	3.66362731504301	3.98071908416264	3.61829003426723	4.14328686545175	4.62549256674187	4.17819667176371	3.80767756119121	4.12281000018767	2.96757607687926	3.71779202680659	3.79206456007555	4.50425239631089	3.51105574837757	3.68516832164733	3.51765375977506	4.3246780008597	3.88079232820374	4.10815548925344	3.42027650424033	4.47886967449173	3.84502466768969	4.03948357098223	3.71152343651042	3.64699456861575	4.32734064521153	4.07091746421004	3.31700109414763	4.1666417736786	3.99091943695358	3.51839485916274	3.99302872485937	3.48235109003944	3.46600947028465	3.2667907719761	3.95056997614743	4.04706503733933	4.4029312748203	4.0402885840643	4.10440332764462	3.6448809996417	3.92176230220961	4.06354077072378	4.56056453863323	3.43500469752634	3.93490326169019	4.10574383788999	4.57158977372775	3.67129924561998
RING1	5.0506257051945	4.72257798315314	5.20516586322177	3.94972966835283	5.51931019371182	5.45915997958883	5.39092334422493	4.29110991099918	4.67118328127318	4.39907341472571	4.60014658271221	4.86660201539529	5.61146129949674	4.66562630330621	4.5296672192883	4.75540259291236	5.41138005314596	4.89443866680741	5.31069287530939	4.66910562015249	5.57801872379405	5.31935696009368	4.85016533426568	4.16297467749446	4.39160017839691	4.35580707444437	4.6323510886893	4.40703781879054	4.65377502284756	5.18581516018459	4.9422046800842	5.73146286040966	4.66718504024904	4.52528721281326	4.80635133308144	5.11563850858827	5.6498765842151	5.53389604914654	4.97293623151991	5.21659908927693	4.76526226779691	4.84182123268063	5.02558860503599	5.95624202650839	4.38816126188885	4.89083507752465	4.99258714604809	5.45612949457516	4.73472706550307
ZBTB22	3.33465380709025	3.25178265427571	3.92874501790479	2.95152693707746	3.52454634269735	4.01197624309937	3.70634281971866	3.20144790693385	3.54908060507092	3.07110175125942	3.53291661640105	3.6891891610787	3.80654208536734	3.8260222660111	3.83954083327805	3.96315516705299	3.60702262403043	3.7825983309267	3.73536861572591	2.94366065267553	3.42704018419028	2.86663614609231	3.40548219859198	2.99552171181251	2.79388237348973	3.20016182367496	3.35825222354764	3.80621558962259	3.67332438452272	3.6382891747473	4.31626623431631	3.1326791384232	3.28301362037974	2.92165462534907	3.5095522730805	3.49442407850609	3.58859227244252	4.40833335558975	3.32712691787694	3.99070920029108	3.51695335618234	3.7888963174734	3.85467484417745	4.350072537439	3.5199502880422	3.27183497348092	3.77671010532414	4.17911932372735	4.0126937228918
DAXX	4.10961563676486	4.05110318016984	4.35313474334683	4.52239144701985	4.42979823545152	4.33833906035908	5.25830964161167	3.71768374377455	4.14893510281566	4.15817212354948	4.24202996711498	4.40468334114201	4.82781514391992	4.02501473797409	3.98834817101275	3.90257179726533	4.1546846211516	3.9912563221467	4.59667261401723	4.38833975498583	4.22664155554864	4.17496998634014	3.41076365534415	4.41297857272608	4.16524246765999	4.49995792410033	4.41701514764102	3.70752403702941	4.09029777032408	4.58746635005515	3.70189470912833	4.41155703765541	3.38999991515744	4.46315950458048	3.79675039264983	4.15144270637779	4.67791589593273	4.31461922484783	4.70359533523428	4.41767856831391	4.28101291500534	4.21105871239816	4.15190929788266	4.40955980793165	4.0084093947966	4.22717695235155	3.97773004368753	4.52993398703681	4.09086555136683
PHF1	4.56464689661562	3.3755391718312	4.25149616552681	3.55322945212088	4.90537926769902	4.71208160194484	4.02421583188787	4.56187820690895	4.36889842498377	3.43818968399685	4.35911643390606	3.86831144931589	4.53348542189624	3.8844038201379	3.87802308320456	3.9721799069488	4.71561195512972	3.57901759746533	4.20639413137862	3.80602210232827	4.29298568033842	4.5189750176078	4.5998778721146	3.10088033993245	3.90307117047532	3.96282601526617	4.22892473390955	3.49910956872865	4.00946469582114	4.69508254590874	4.16224426874725	4.99633022762455	3.42911070662358	3.6299908871781	4.21738337241116	4.11350283327843	4.13687280329221	3.82571470977235	5.13124130760024	4.12144183261463	4.08884530804976	4.83292183800092	4.67373610612651	4.65489951982931	4.0588654944226	4.71893817788802	4.61557979728698	5.12871897850745	4.09167782835114
ZBTB9	0.0109876654209529	0.0072436679044881	0	0.01776702220639	0.0211666027781708	0.079710637917929	0.0905453589595527	0	0	0.00658000274420108	0.0353371324022489	0.025666494211403	0.0622308169625377	0	0.0196691673235982	0	0.0186994354248613	0.0182436908312633	0.0660058843737639	0.070588793326265	0.00883791759806366	0.0518723599896579	0	0.0218344258194963	0.020252459303256	0.0217223076364193	0.0117538641710131	0.0114224976321499	0.0392625273058364	0.011166421062588	0.0140901960074138	0.0113561477546853	0.0143284366283518	0	0.020548240532636	0.0248283026927864	0.0347928125401794	0	0.0200983102389084	0	0	0.0122051458651329	0	0.025390183822764	0.0251474938416792	0.0422044774772359	0.0114758608815345	0.0319855162737871	0
HMGA1	6.91051630588535	7.32022445185409	6.46151739681582	5.41388629383924	6.24452518491314	5.98122434946205	8.96318240155308	6.16953684058492	5.44065170079858	5.08860337927863	6.10879271806514	7.28273376840161	8.9906093269189	4.53824905534033	4.84479677185202	4.52932550376858	6.31695519272877	7.09838430536797	7.70001810161087	7.37304850332643	6.48501823322315	7.06962401809539	5.27143433233433	6.74143382520261	5.71103672329288	6.68163916207117	5.53578291709081	4.74032482338089	6.99198147721181	5.6763395999566	4.31765082429106	4.74161777754908	6.42975150061899	6.74956762854713	6.17128952984112	7.77618638021272	7.28903641596194	6.34048059793105	5.90365282816503	6.27967380209326	6.0140066633593	5.45703303127505	5.35482612094509	6.00128277388326	5.00548900201584	5.39849327040824	5.25889226225716	6.31802974818131	4.49155132695008
TAF11	4.1443656823481	3.92338934213998	4.66364053863652	4.24343538695639	4.54058828373663	4.66031512031601	6.50197850104563	3.61826076717116	4.32142438870064	3.63702539055007	3.71076247561713	4.24809704907141	5.72974779041306	3.60658803039814	4.08962932337142	3.73235819468128	4.16370654883834	4.41569800077221	4.91657920358304	4.35914596022933	4.86744238536429	3.74747184102265	4.55624800730795	4.7645273651149	4.62574248734903	4.4397160956211	4.46787379035865	3.58962762360148	4.11171712374777	4.85570727513963	3.83719518491078	4.52603331867878	3.46140861228373	4.40921974696969	4.26385132162611	4.0770528612393	4.42076745050653	4.49139044641364	4.71393740519379	4.13649324208125	4.32247057081138	4.11031857155305	4.26647058635874	4.31789453285588	3.41417246028494	4.48761719383566	4.43783226594184	4.35610466252347	4.08307251355019
ANKS1A	3.36399376732232	2.99558251387069	3.53803235216712	3.20382788855417	3.11453062569446	3.46580684420658	4.90512560821263	2.79437357040544	3.24870439420727	1.96615782344495	3.52522304808228	3.65915300300838	4.01728352133112	3.75495413243569	4.09013868982918	4.55226539035864	3.1044394281578	3.61443822125387	3.17910486730652	1.75450314156234	3.26798509026088	3.48443562239443	2.29756835974111	3.35144278735034	2.69079404973863	3.50203260892812	3.56003396590035	3.82714090032048	3.4317817285965	2.44648101988613	4.27522947827089	2.33994892879509	2.54780145296933	2.73823163127046	4.47268501145942	3.5436693595736	3.11869490017191	4.12341910438427	4.01127813116457	3.41571651030883	3.14964206743448	3.86401987530073	2.95869927372992	3.56226473222371	3.12602191199394	2.92686723206363	3.59600247897034	3.77973801890483	4.26648687019279
ZNF76	3.19311139377011	2.21072979641528	3.04054227008364	2.48303417260444	3.18172896267055	3.69074566821674	3.24221932772442	2.91402037195679	2.86926327919697	2.83533320933558	2.6783987955558	2.39980192103447	3.14131070416052	2.03642192745637	2.32654919390901	2.44450663984047	3.39528479138139	2.55429348349889	3.33525075354533	2.87789687314013	3.24840796698837	3.1064891865148	2.91125335618502	2.16017071327247	2.34934844883352	2.37801140004446	3.16537394169278	2.28742348786115	3.55654794147323	3.16207210502107	2.3431049369009	3.5196614713661	2.69136065741645	1.54472657651417	2.15641947542112	2.77511689805705	2.68342758543586	3.44721746932198	3.26877642499896	2.94157063157586	2.74675705589528	3.25558886283242	2.96771632314273	3.88618310874249	2.37737775137621	3.21768070560012	2.98306108866957	3.43937894743712	2.2464042008153
PPARD	4.49461929328054	4.59373876085756	3.62658906362309	3.81818843756986	4.11530269839498	4.7436516762029	4.48302665337294	3.47961445854567	4.0133947198464	4.77169248247637	4.21687805151394	4.47915921475715	4.37084767470233	3.70791266341628	3.69142593542739	3.88383205484075	3.73409551788424	4.19696438225245	3.60962266789685	4.14611568827602	4.36607964582405	4.48732001106132	3.28170999024639	3.13687224515962	3.20104124902599	4.16629224114401	4.0816781961395	3.65535486950135	4.63908605349882	3.78491413646714	3.69003800280796	4.84422188618506	4.67173756501082	3.79159683249583	4.30245055922868	4.50267528010582	5.08804008557841	3.97844760229457	4.37534733557706	3.3247875405983	3.62498926590259	4.19141741592192	3.69977667254317	4.35886660275236	3.69821723722828	5.16994568039191	3.6890151518199	4.5460410436489	3.53032954147387
TEAD3	4.2315024621028	3.80936100364028	3.96166294992687	3.81521597155651	4.37455385539926	4.97794890055167	5.29375224002413	3.84735927235097	3.78738072752946	4.33250316838582	4.07957943930006	4.45260511667877	5.44795885359339	3.35563890687491	3.69972866822535	3.74683147539703	5.12695687172828	4.63587915476361	4.45484423067054	4.0893477385321	4.6698582525077	5.18840335458325	3.59298783117407	3.79009536688519	3.1821421402483	4.56328319737157	4.63025635923467	3.48053453804845	4.36029115042076	3.80904604488939	3.89411616505857	3.80775325665207	3.00219872796376	4.21985725623382	4.50435253064484	3.92073518623378	4.63805346051635	4.67311506428713	3.98414453464972	4.33434252412485	4.11953423750968	3.55998954497174	4.19946902664745	4.63800784277915	3.51154360536956	4.3748147569574	3.86318653494287	4.59381380726529	3.58461729195405
BRPF3	4.26087243892595	3.88005178117278	3.91655577022133	3.60066992273605	3.63355000248484	4.02805568660009	4.23179465219349	3.33613870735703	3.32884802629132	1.89811577636677	3.14824331645451	4.21765587904112	4.24287013514659	2.87973695946012	2.81246764148254	2.94056491507803	3.32864391753247	4.61890832839256	3.52460090568768	2.07311998430357	3.13423182212438	4.13629869282346	2.28260978620686	3.11770554581708	3.57265688582377	4.06417446152887	3.58526004721555	2.65042182558005	4.35903224867659	3.11729544039289	2.91707050792312	2.61392420978652	3.11221157647988	2.93332797545815	3.48952818862149	3.86983900008064	3.2895051541936	4.43049162581482	4.4768920160164	4.26127025739662	3.3818678222766	3.88831131807095	3.48631067931107	3.89249221267441	3.68581701245393	3.71920553096429	2.79271403838391	4.50621247771142	2.65909133000957
NFYA	3.70667774295572	3.97428254603668	4.15642398764962	3.8198783714369	3.48974364864988	4.0921628428126	4.99634000681641	2.7197587054534	3.36797586129236	2.57186029099412	2.98834157202462	4.51799923690008	6.5474449669993	2.70629846552736	3.20956964733793	2.83415747289127	3.33997216507	3.82896727468244	3.86058130596401	3.49875298529557	4.22639398714383	4.21840404274358	3.33384513386104	3.93238868918889	4.6723767465901	4.8551612074574	3.55172260550205	2.67099881039027	4.15384439134762	3.82277206808723	2.80734794674212	3.19473072290182	3.10595267812756	3.75289783347554	3.15132459957561	4.11918626718163	3.81448791425349	4.00258498883049	4.11901296659951	3.4786777506869	3.36621462451632	3.34742332904586	3.39851533615962	3.90910858067688	3.05688263232032	3.6293522134352	2.96507668384303	3.72613715624575	2.92827821816031
FOXP4	3.90626892129763	3.77351053995774	5.02361024905458	3.61038089520226	4.56521613980352	4.8764532886374	5.55781985926806	4.13200009089461	4.04634171780352	3.91451124156265	4.43618069469827	4.54498028797546	6.51961830239435	3.87622936400481	4.27248797479529	3.68759468135626	5.1636287751512	4.15137276259588	5.06592698668568	3.13323447741685	3.2876061559536	5.08146708339162	3.19858897548437	3.74649760255267	3.04162126479927	5.15913641199769	5.29390492677642	3.87078443534275	5.34178039652567	4.15251613248035	3.436091577562	3.18448053240492	3.45047067103545	2.86149914950051	3.34513068949525	4.1398299410326	4.48257786371172	5.03620963485682	4.33052056582528	4.69031365872549	3.4993639586853	4.0732085470758	4.5539152529009	5.67277166338701	5.08732009273597	4.81600443322751	3.93819882027407	5.0857752728267	4.03299019442633
TFEB	2.49012981609193	1.89048394520763	2.34919211621499	2.17563618761825	2.9240306829617	2.45388441092446	0.588483503734303	2.56843368907678	3.1826852841804	3.01073528132918	3.19394351600251	1.96434895462013	2.86454647980574	2.42914198501496	2.88511332745679	2.86529564181176	2.8387926223625	2.23022021701171	2.21124148862038	1.96608092814985	2.2079329106076	1.74509244755983	2.36575024381985	1.09163381606557	1.79855107901873	2.53757898463654	2.76031404514546	2.17655798222381	2.18057717811863	2.28104125882616	2.45087598820016	2.05464083938747	2.52116848331433	2.00281147763796	2.75219664843485	2.549408859745	2.71987385306918	3.73877561458054	2.258678212301	2.41352631816818	2.46843028225096	2.61959610865284	3.04802973149889	2.57493579543829	2.11629541224413	2.43929893853798	3.02475003082052	3.63794256479023	3.25331885072106
TRERF1	2.61280211861677	2.91414205791776	2.42472173813627	0.246060377372243	1.44346737992137	1.30114169020841	2.81074259750396	0.613256093288076	1.94283017162099	0.543950388309911	1.59769611627464	0.701533235761717	2.24779746806306	1.20733365680339	1.56743822524104	1.77490968511024	1.51920595100913	0.62668931863605	1.75504749619935	1.20878411907278	1.21549157711883	0.600838366010398	0.914618200397437	0.889881327778836	2.37490634347973	0.937077907012442	0.975415727891277	0.913099188335305	1.90703935797786	1.02133537732083	0.948344332626526	1.33619038753333	1.84291986127688	1.64067397680782	1.00268070189224	2.98712638990903	1.19190351865432	1.23113125776516	1.45171202347751	1.80390719347344	1.52428939831172	1.07004759811329	1.73942677510754	2.08608975411675	1.61662441303156	1.40070819221414	1.73355926233493	1.36099373462484	1.1723766184297
SRF	4.10101432734277	3.6852623519501	4.03952126480432	3.66687672838	4.22894574373819	4.33128302603715	4.48402245749686	3.22315635535219	4.19898606309932	3.68553378542052	4.20166901973687	4.09431277665359	5.95385601022042	4.14302307697376	4.33767614973114	4.51890631814006	3.76154188012295	3.85011517701644	3.79060317421217	3.18004820095713	3.73684504318029	4.44293891268121	2.66700708101113	3.52843811851513	3.41916771788491	4.24613308686768	3.571006542905	3.79551120883376	3.82015383766994	3.15427005296617	5.08903893833721	3.09977839487279	3.34029073103179	3.95670875029791	5.78184677437091	4.42336919730299	3.96366923708819	3.91673640686012	3.68446425084859	3.4451276792701	4.18372083687063	3.49418388017892	3.9913663647081	3.95943000083396	3.59530134029922	4.04776926118062	4.22146304806915	4.2234294466186	4.23141740523246
POLR1C	3.32794278099763	3.43156063160933	3.59371088900313	3.72098182837475	3.3269792523811	3.78916438622388	4.1585029829613	2.93579229769866	3.02195667018325	3.21714800502574	2.74231622683805	3.66616644832435	5.09936737822956	2.39044801107691	2.47886009979781	2.64536775124475	3.87986082009669	3.18419180447665	3.21354981806862	3.90259819552661	3.43031210372842	3.35351472562637	3.44811038767831	3.36320428173468	4.00901142974595	3.83375467719217	3.43232540306562	2.76007524215674	3.71405157946559	4.03970324310708	2.26829319775124	3.54950476866217	2.66230271786005	3.20616763327563	3.24873695689785	3.75492132840243	3.44864669195585	3.95661076326433	3.7015134099811	2.8878164572748	3.27884966939652	3.62665904741688	3.46665692332062	4.06638892694734	3.08674736490944	3.24382157504575	2.76047912128435	4.02639733056025	2.67980040933593
CDC5L	3.09014172769909	3.5314273686192	3.97839344085311	3.53171704913325	3.19198832236955	3.31901710791176	4.29225331323925	3.00077784900728	3.1187239060453	2.40566056572169	2.85610970547652	3.44808935717521	5.4335019248105	2.91052845487199	3.12166543003411	2.97434213790322	3.15184227149115	3.69168475987153	3.34750568200662	2.79369001551004	3.53527867109477	3.28249396888809	2.76689216336811	3.31654273066688	4.12475153039609	3.87788462103752	3.32714843632246	3.13742015349331	3.66342697225426	3.47906184109261	2.97744650264842	2.61729006224781	2.6482698048875	3.63913594452012	2.97315392477414	3.21917314770021	3.02330637837695	4.21466007746996	3.66999946009324	3.60388555742639	3.17396541857937	3.33594326942142	3.28569532512986	3.29168056128635	3.20254289338488	3.15918453372632	2.91875175262012	3.74134950120761	2.98840953749182
SUPT3H	1.38238855158841	1.78835016193533	2.20111286696929	1.07135581112463	1.42775084150224	1.91821292005801	2.67830346137266	1.25475000475665	1.18434962818815	1.0856667407687	1.13837370890363	1.4669582873358	2.10852002744502	1.0234168698939	1.39041521520589	1.19960649115356	1.6234964615902	1.75185384137624	1.38817079401437	1.63774086562112	2.12985010030126	1.90751657737358	1.65832399234191	0.815095221183205	1.70580997500441	1.25932739565602	1.75006577175464	1.46377901723353	1.36152918226343	1.86970553502652	1.45665931445328	1.26319484628332	0.855318283221276	1.57899493015128	1.11020253586347	1.27338625340489	1.59514752697481	1.46809317307734	1.57894710621237	1.33376386932908	1.1294774437121	1.58132027054178	1.14577421431904	1.90762788356675	1.29632616041004	1.57794271881507	1.32895172991328	1.24461137974723	1.33866843888602
RUNX2	2.13864723906533	1.84730686451777	3.76920635572703	2.45277105467142	1.84442209363705	2.52213562249421	2.07162025195251	1.61831440499323	2.38078970858641	1.23609283381243	1.24764708107217	1.19812031110007	1.10530552985258	0.751061797448614	1.23481767725348	1.34160587254609	1.75630181746831	1.21434309943428	1.28241796781754	1.19837674463379	2.22179530919223	1.66014333926714	0.61806427760573	1.29298551890304	2.18524356063257	1.30223076849661	0.970933736031231	0.888341034633716	2.03147879150236	1.396345943719	0.421615769746923	0.935803678737676	0.877571708254661	2.99653538069157	0.650763106202806	1.12533161157473	1.98192466312613	1.37132015946161	1.90397151331516	0.676972315415289	2.06189094775448	1.19397755556686	1.0292369861112	1.65296825420822	1.6137693066294	2.50105586458692	1.42260624051346	1.7319859186788	0.523513283454403
MCM3	4.64324544098847	4.99732834477658	5.06666575726008	4.37739355881655	4.85082771695458	4.70216835655622	6.87210802460968	4.17993485427267	4.09865980517947	4.81787415076589	4.26170670381267	4.19736419238908	7.20167385006378	4.1307933200346	3.80983009539684	4.00252296804124	4.24227199608584	4.27487353403238	4.57179944760246	4.64306351141225	4.84269179329821	4.86395074285668	3.28826175391206	4.79094271694041	4.38019302001524	4.66051342754726	4.21015661988158	4.06353507701391	5.11540607039154	5.26253310747845	3.69530784119865	5.56988857035607	4.48199655504769	5.44728101361844	3.8530341630133	5.20271771182181	4.55919544063686	4.53058251931705	4.32956259092691	4.85026075803288	4.92117465768288	4.11068941416037	4.59696189358028	4.70516386886191	5.41791097652691	5.50324904933313	4.23813039632555	4.59252078829922	3.86181931020821
GCM1	0.0703917171871023	0.0919938096214765	0.150654636055511	0.483841309657209	0.143680200088468	0.178343139809741	0.0288138859581631	0.631978322529001	0.0924479994151269	0.213447856099317	0.0882343221063841	0	0.022923336293094	0	0	0.013057260218833	0	0.0132806073246104	0.0243340545153741	0.0213482967285533	0.288108963476579	0.0341364342726959	0.436770320801243	0.011941306903831	0.436228262650557	0.158024217683545	0.0128076644882378	0.012446717027754	0.124617438463865	0.105983124492504	0.0455754604112854	0.197162634625568	0.0156118157709971	0.0392975182894114	0.10860264005657	0.0535891165712434	0.340367340996238	0.090558119162063	0.303898730866752	0.00616890609395598	0.0296544052915117	0.210932320472588	0.103718038123225	0.150132821052281	0.0137603857742424	0.498334522838971	0.143346984604241	0.174144207645073	0.0388371157151217
ZNF451	1.70482380369073	1.81641652518307	1.96323915677913	1.84587400250628	2.02613683345658	2.0088468653793	3.48611265723533	1.50143923340467	1.83608206258931	1.21478455645825	1.43682066199571	1.51162656503991	2.03864495990026	1.44337756248743	1.8372248198518	1.50272861601848	1.69098139507298	1.68655946053471	1.10455563046038	1.4252806668171	2.03690789604162	1.44540945416165	1.61461596697919	1.77831953397075	3.28945058363097	1.85157980452004	1.53228875690531	1.49415368840855	2.04138580762111	1.98763624911908	1.78384799905264	1.60887866623872	1.47573340955875	1.86371826755913	1.84409671571511	1.51262018240106	1.50346937298495	2.14280283456388	1.89293234941169	1.64977204342587	1.61915574828517	1.91467651947754	1.90307691375202	1.80118929738147	1.72749824612194	1.77398548946893	1.6149676156286	1.67529245945754	1.62703732267788
PHF3	2.88168311882348	2.6450949642031	3.92436799638662	2.84269407438968	3.11931637830201	2.74770184148082	4.37311929932809	2.93293648857613	3.45117309323778	2.3322631318863	2.95018715336869	3.02512673486133	4.6388386311646	3.01575060601553	3.44398212675247	3.16636286843745	3.15558802693061	3.13964424264211	2.39259469328204	2.23683941123265	3.19913548525528	2.67641136729179	2.09865427504523	2.95986530856672	3.89627803320047	3.29581291053499	3.19022609459674	3.11701005136478	2.6781347803012	2.60021426113504	2.89784814233433	2.20049779407818	2.51873064069874	3.17827306875513	2.7693298788499	3.0670356117847	2.91654182151015	2.51543013560106	2.64141458310333	3.35914138054624	2.9039587376273	2.92041487052338	3.02272963133829	2.72018144840088	3.27483359572716	2.96470410529353	3.13179158646428	3.04320783995831	3.19880430360958
EEF1A1	8.81978861884946	9.6503443775754	9.21544469173987	9.01658673186182	9.35880130437561	8.60026267132495	8.96292868828069	9.17978208583351	9.5814959584511	8.26695008818741	9.26084232407042	9.54342080417056	8.81746472943252	9.61116501079175	9.58740959458634	9.56398833808429	9.99809495874979	9.80499487892428	8.60321085607056	8.18631713763865	8.48892496053011	9.56547944735446	11.0222992314816	9.05998884874496	10.3083084862497	10.5614595538258	10.4204445133176	9.886922681758	8.02930807027922	9.46568094651427	9.16101173171159	7.02056972378354	9.02104312935155	9.29189068801305	9.11644645016974	9.5007205373972	9.17358597756047	9.46780094154579	9.82723284879537	9.13919322323864	9.56979238363539	9.38199241231801	10.0110904378437	9.11762043444359	9.9989840047784	8.82487984980574	9.32489305935112	9.56838311254225	9.6121529531808
HMGN3	5.78949823980196	5.0717368693521	5.49280447090154	7.89332874654367	7.21558476744221	6.14993501043443	6.42005024624589	6.12661581323725	5.86215851713667	6.667773653423	5.67647504283648	6.00774326924133	6.08642428012268	5.63703652590352	6.75520052555906	5.42573719674357	6.93719420360491	6.51995360706641	4.78422330813113	6.00322817808089	7.30813793738639	5.58915315197327	7.21927606227187	5.69774426755526	5.73748995906957	6.18682502105319	7.48900804384225	6.83509386665861	4.59979217433381	6.41131866356475	5.33461829717832	7.89515212026644	6.12699456543656	5.39873705268736	5.48509626018396	5.91556306824027	6.5095909321296	5.89803454139477	5.64131969094513	5.37988364867496	5.83830246820115	6.73480194761374	6.93119191694835	5.51578633505645	5.51453988063408	7.34074999827441	6.38639332209284	6.37553668737227	6.06357907972938
TBX18	0.194342376814467	0.0205284832097279	2.05360305378981	0.0314650296945058	0.951313495967456	0.0108960853537391	0.0094707137767705	0.00272283144055643	0.102269135351821	0.0484654282879978	0.00846265051619596	0.0183154216290463	0.596882656901373	0.0159759690411634	0.0209903183137618	0.117158363782598	0.00668268457254263	0.00868567187180625	0.00798991411138891	0.206798668858592	0.0404421250437482	0.00749909507704344	0.135316758434827	1.14597728944926	0.778770154764105	2.43157342879441	0.0535937122223526	0.044209347645386	0.0691407508566764	0.00795680545913368	0.0832173566751103	0.679743439649143	0.00511561847399101	0.324729264901152	0.0291638758818399	0.00888510388832679	0.187759096167168	0.0202002525901009	0.252636188944186	0.00201695583346899	0.0129839338421069	0.343801675135346	0.31424290335648	0.981991645146541	0.0444486966493298	0.24152723475333	0.075876590411982	0.311904266155229	0.019150244590663
ZNF292	1.74878955449777	1.82895249935659	2.04854866007048	2.02690611468458	2.2477756614681	2.49893532631553	2.46541697856208	1.56125605230021	2.11199343314116	1.41841691862719	2.05774022430085	1.50381590744238	3.10283367631919	1.42659258842757	1.99667505313102	1.70975122166452	1.79969589230358	1.715355198885	1.68681479086776	1.16161849636932	3.32648575141795	1.55657767786163	1.53346915725668	1.42721610661862	3.39741949650938	2.65400340834496	1.42171116439866	1.81568184773899	1.69273995686199	1.72688622569287	1.36205819567026	1.92373407872095	1.71876258032766	2.03864263934249	0.988934996180973	1.20986003863796	1.844748475298	1.84814720351222	1.66484319577357	1.1577186476846	1.80875837122577	1.85736629703464	1.7713663389737	2.1252955739058	1.81849992561836	2.50559327871834	1.84723009541341	2.07042100632031	1.77617075670393
ANKRD6	1.37798832511458	1.16845965546703	1.34023260812766	1.8846578478557	1.94710467490694	1.5135950271641	3.22046867814885	1.10344620839867	1.68459254868294	0.619146810923088	1.32622720598265	0.691933265462699	1.15588481481443	1.53148979204234	1.71806708163176	1.51103811625111	1.44400793109374	0.919798417365066	0.743992612288988	0.446699723484349	1.61622811564938	1.32782869833895	1.76355440273744	0.927705353526463	1.56143567509959	1.57795938939883	1.85591475201736	1.85960316109436	1.26013151489525	1.18326176117079	1.74157885622873	2.23366850922439	1.21757770322178	0.670172502124183	1.52693013600647	1.18396876009072	0.92338412181456	1.46835637169895	1.78103139996872	1.62148205689824	1.23626134038764	1.96542843114885	1.52637764955821	1.76313958392565	1.45264594613524	1.44865264616295	1.51803876242693	1.71441193701983	1.75605437480794
BACH2	0.509781446000043	0.358568050716736	0.6849631973746	0.108673541644189	0.76252699920512	0.655510212514636	1.74098245851861	0.193921202986779	1.12051979077657	0.122605723100885	0.683355959027709	0.364546073124709	1.71866366044301	0.732674846894116	0.538412473045913	1.07793758106195	0.11953802739709	0.273858745145452	0.723544423811835	0.122279799435654	1.16811687070239	0.222650451379563	0.194465663435124	0.465123306205954	0.554270937689358	0.363536566930974	0.3357440132043	0.295936432849949	0.048219347727101	0.356134455211399	0.774289543565106	0.184342620416621	0.115034873895011	1.33199119344045	1.4603614448601	0.285932554687228	0.780701335566764	0.291866597035522	0.609454468699097	0.158636188335185	0.894259380168699	0.554224853522217	0.441518699041047	0.276726510251253	0.348786709282487	0.637321615892057	0.841582231085389	0.626429015244223	1.05343281698557
POU3F2	0.0467348494857823	0.00446080753037016	0	4.27480753144801	3.76727267286048	2.95328200345107	0.262131804244575	0.342316003890919	0.0213948913981957	0.388867019758291	0.0218426308239924	0.0118998150697177	0.072070124343085	0	0	0	0.0511878725304672	0.0112513015588914	0.151087462385219	0.024075172627688	0.0376817189608436	0.0257637550657075	0.0316391791584699	0.0134722083384462	5.09488668652423	0.026682291526065	0.0429202169462316	0	0.0774655353150982	0	0	0.448520100508277	0.0088320802516405	0.256784110172625	0.0804732539867991	1.38548827685166	0.698864777794131	0.0261364666841061	0.531990720739015	0.00696155814098479	0.0112296290444693	2.18390733075674	0.00756688645277765	0.101410831587884	0.00778250102760895	1.73294211521654	0.0141076400838989	1.08917504679428	0.022048068810727
PRDM13	0.0885534235771385	0.133893379832823	0	0.0643327206445204	0.104051317265586	0	0.036383188007438	0	0	0	0	0	0.947276777454051	0	0	0.0055246947466101	0.00863208153141651	0	0	0.0180390514571417	0	0	0	0.0100851610091951	0.03148288434559	0.0591783068533699	0	0	0.00912570314478013	0	0	0.240941127944029	0.0131877324625903	0	0	0.0114744153318869	0	0.00655860535017122	0.00619346534694502	0	0.00840474671789351	0.149817915191588	0	0	0	0.332808333629587	0.0105614231067928	0	0
SIM1	0	0	0	0	0.00346071721120268	0.0426446178333654	0.017250629477722	0.00248668830497275	0	0	0.00387019793741594	0.00210249582273489	0.00458542007397915	0	0	0.00780013874821908	0	0.0256269458443785	0.00729812619303754	0	0.00575070597476655	0.0238330155343126	0.0112216070196124	0	0	0.0188445171586075	0	0	0.0414389420101802	0.00363851515597305	0	0.164412167917236	0	0	0.00335901243053106	0.0121569812063243	0.162203966131854	0	0.00219085310023856	0.00184199212924184	0	0	0	0.00277223871787011	0	0.13287679150311	0	0	0.0116888868399739
ASCC3	2.61741147652916	2.51871476207223	2.56788804468836	2.62234763045412	2.50061953791871	2.25703901235018	3.65309398849153	2.65091714950989	2.45411781454297	2.04080689101308	2.18943948646799	2.44054497214914	2.14122085939006	2.04326495703307	2.12000479359172	2.23389544389559	3.50850017957884	2.930383256565	2.43461844006416	1.92304598038087	2.82948433585072	2.38078552298937	1.94559575672559	2.30781240581276	3.08756559983171	3.38481407327713	1.82074259474493	2.36168421133622	2.27342847586818	2.42918961803976	1.83571909103761	1.92672439432534	2.38363184942849	2.86729272968561	1.85101603774643	2.4112616332517	2.08379999788621	2.46624284384154	2.19467834061139	1.77483412842362	2.69650883663273	2.65281624255667	2.5019593544652	2.1454544931223	2.23404979919962	2.69601153623577	1.9494760831935	2.44420977884588	1.78805849839172
PRDM1	3.2177120269239	2.67862134068549	3.78422825582259	1.11369439501176	2.02395053099284	2.47941522158727	1.70659369708382	0.892652757992234	4.13280280487524	1.4366064533444	2.75150166895562	2.38979569471752	1.90375621961872	1.90465305440071	3.37305844943675	3.34637221088064	1.72368069592152	1.75049420010939	2.01656050983617	2.55152379366565	1.45972075852376	2.2716489627611	1.32896908365315	3.1882448001029	3.25156542226895	1.58410397802466	1.87318445351219	1.93971090044329	1.48292713120734	2.99619710250595	2.2711419867707	1.21884314306982	1.16190748937673	3.32407518844465	3.52887301451446	2.20486706019137	1.82192681798938	2.52548199946416	2.48331139056042	2.12915451902489	2.72222142384559	2.7726728916904	4.30780700521838	1.57671937513063	2.1331371362823	2.64883950177194	3.94371400290449	2.49402541946868	1.9946076032913
NR2E1	0.103090289803436	0.0116789949886551	0.0179833174815628	0.238889398352833	1.10536957368391	0.243010168124686	0.0319780743230735	0.0123134601200391	0.0418182209900209	0.0625228451751872	0	0.0104165031901085	0.245926397807851	0.0477939977586255	0	0.00484948789900967	0.037498597118088	0.341580616145	0.469132956232409	0.036699389913848	0.116818976996054	0.609883155694027	0.0947719109345452	0.00885429943878161	0.59327968123709	0.0117329282789006	0	0	0.0239025980100185	0.186520745360616	0	0.551662429260846	0.0457714823200331	0	0.0166132060639839	0	0.22344720784524	0	0.0269807997386185	0	0	0.219869014893679	0	0.246538950751034	0	0.281804647097308	0.0813831527177994	0.0194532329573198	0
ZBTB24	1.99918235736007	1.54669698860963	1.89496639527125	2.02582414744777	2.30888201667036	1.78854340644133	3.36995804897647	1.75205144576634	2.16176723419049	1.31057432552006	1.76228301341593	1.78687405985009	1.72022350482615	1.80753172158029	1.94996830994299	1.87903228635879	1.74922178474655	1.58569863114623	1.54470997823008	1.35246132958138	2.08462605197124	1.76686809542762	1.42197899641091	1.58033445456403	2.13193078333753	2.53047849147299	1.53538839674904	2.15416028588195	1.54272019695561	1.80706877098935	1.78635569300465	1.51604553806348	1.54263157566084	1.80042840475616	1.7391684092718	2.06529734594228	1.49208026591272	1.79465623892129	1.97889065185791	1.4715931495328	1.87050727288332	2.00735444086796	1.99886137104342	1.75926839793335	1.87182368457795	2.14692344409707	1.90430913119529	2.06880874945305	1.95003813639376
HDAC2	2.75452871396924	2.8975753153593	3.39797243017073	3.15852527340531	2.76366529838015	2.63658327685957	4.34246235805465	2.22737276923869	2.58872998242552	2.17661339110719	2.34978506533061	3.33059546207485	3.53174078234754	2.36049333628623	2.42775638300329	2.24230054769208	2.61219589761183	2.95808996008271	2.75704619507434	2.57996144579664	3.6522207090767	2.58083324746186	2.64884246375571	2.9097457824986	2.75087302796365	3.62834097402833	2.04070716160806	2.17652523611157	2.2877735599357	3.30748439270331	2.29760620476027	2.34770241926218	2.54141155917317	3.38330334191929	2.30292193679393	2.84956055701573	2.98398566815237	2.71984884014816	2.15037023068497	1.98143852351337	2.60190197567827	2.34130953063427	2.79084440916454	2.02177705650414	1.73888223157096	2.95914703988539	2.22950119709887	2.4788615626763	2.34534731227432
HSF2	2.6207904802007	2.33899051194386	3.21329648845286	2.70530133046152	2.8543622319488	2.52615135182075	3.54888081178056	2.72405826904083	2.67288445914801	2.30350773019898	2.18282440194757	2.4828905490524	2.91550322074192	2.34582107887952	2.75318026838922	2.51642127734876	1.92096069845181	2.82766701497916	2.00722058990403	2.11290579308142	3.27974432745531	2.33889932437542	3.20810107234235	2.26358571613026	2.62454176511547	3.13678258810561	2.26183558379178	2.71552523453008	2.03037077462114	2.82992683473464	2.07302371056383	3.15495579817034	2.11773438496228	2.393060323212	2.06497009711206	2.40824145627414	2.30687498606088	2.25827649548679	2.24805310224338	2.00765604457339	2.40018104995477	2.66560920979028	2.91105728301497	2.17801431457171	2.27045473173455	2.93968591545542	2.52085971413617	2.75121361721072	2.49083482317502
HEY2	0.931994562862306	0.460870945584047	1.01789026737459	0.226900946916044	0.634649134333314	0.947965302714982	0.732368653021399	0.275158374792511	1.03897266859452	0.898850351933508	0.939567805209939	0.745034242082508	0.888229349193718	1.43764631107982	0.907246357683517	1.24276844267773	0.323128501996244	0.753325038226691	1.91501995929565	0.556986267045354	0.604330389312271	0.864901151167998	0.276625287180475	0.865247628288283	0.760435338656936	0.409334068420686	0.384974488175662	1.75219282502628	0.967603744666015	0.206380611342101	1.37696045220317	0.993215957747276	0.502902769042557	1.96233879709703	0.740174589429823	0.297543636962571	0.717369004407847	0.538040437403753	0.971988097962075	1.15550854926744	1.1290412188673	0.659198934742969	0.527822864166315	0.142902396340603	1.03146004317676	1.39175364538557	1.00079454773984	0.848926840595736	0.98339659937306
L3MBTL3	1.57017299964196	1.53407184511603	1.47806790721185	0.595797663966534	2.47983189227683	1.79650285543499	1.14819864252207	1.00093447462789	1.65736921229361	0.606698998887496	1.49184777585548	1.10124508648246	1.97572406298392	1.28607351562284	1.31549843439939	1.26966769884359	1.20141297056626	0.885716395705838	1.53123697586966	0.791543311163546	1.6593939243827	0.804617404172563	0.634468266707427	1.37606720363216	1.86845973511081	1.72172012188959	1.50694456700279	0.984998376605684	1.88896075110212	2.07250768771905	0.896870705174529	1.41307381547447	1.59082891285565	1.57462577661482	0.864120953694562	1.15568555071337	1.64264317768867	1.21748172052277	1.52327482019228	1.10857897835324	1.6041831888998	1.39651315947349	1.24826160790285	0.718448098109519	1.64140078406211	2.05001914895551	1.59210326264354	1.46686820274271	0.909154982824673
EYA4	0.297106268985117	0.260541749847415	0.139878963544502	0.0472817111656893	0.059661830429696	0.0705479394821213	2.21463687178417	0.0505780614633361	0.197749106587973	0.00883880247102328	0.393855406709667	0.0322736190887501	1.98653657833172	0.639074085438891	0.443444048009032	1.04137131049425	0.0436124915075688	0.0425584500778856	0	0.884178611432027	0.42969318781084	0.0928036712588468	0.128111782773937	0.0965173629774356	0.178380067628608	0.0925891321587464	0.293304119045511	0.472349436727479	0	0.0408575150698292	0.787151250518239	1.32838664394314	0.0382060029631277	0.232084642512837	0.961506281845502	0.0250314078300562	0.504253183754725	0.681852391305182	0.0555980227025241	0.0339074761356873	0.086642372520885	0.126140511596065	0.257427371729096	0.022775965671993	0.316433758147356	0.130642833669322	0.254896235358539	0.2142570883876	0.404778247830487
TBPL1	1.74040377449634	1.78942290931428	1.30615340583785	1.96819599861158	2.08705458020267	1.74360373861236	2.44035186329532	1.85700597325883	1.99192397794162	1.3933557214827	1.60022999801483	1.4467224906887	2.20448370614699	1.86840078076997	1.77142608309697	1.73757991725127	1.39767249135326	1.37343151100668	1.51942115686014	1.83753692397914	2.38691888311746	1.26914601834411	1.97779742133136	1.49554121480302	2.19983311454479	2.35177573969253	1.4213173134429	1.79985592805246	1.46331828235859	2.46276702101213	1.71009555678739	1.44890254931213	1.36853170733427	1.83215529488132	1.92327953495108	1.65737817138697	1.91890283058624	1.53251042020513	1.45991266353869	1.01637346861246	1.66918772758831	1.54136837287171	1.88732006387058	1.56959207951225	1.37191116874803	1.93144196328175	1.88709560465513	1.60956508765462	1.98440126783788
MYB	0.729962463115484	1.21938552235882	0.8626080626952	1.13975675375318	0.856755606894351	1.18031109568778	0.955526957861007	0.540387695714607	0.804205181559276	1.10689006753837	0.552994859590513	1.51053672170688	1.1627664079737	1.24350135214294	0.582180656219117	1.07710078376365	0.363259568335416	1.04359909616288	0.527031605177635	0.634865417148097	0.96157012039413	0.925938969324344	0.228214677907215	1.83035514368505	1.01269564648736	2.44201059973869	1.21669361141521	2.15944513565235	0.89751138001804	0.728192049366069	0.133475264941146	1.15236757275978	0.583400380685466	0.912748641001264	0.573376822576656	1.39696810393613	0.416665730297871	0.337529534040593	0.429091608547831	0.093379888630065	0.851948672977637	0.845705667024856	0.926375023783796	0.810145557860571	1.16646630543721	1.58664753394324	0.670451160916725	1.24582815767734	0.694263233981344
BCLAF1	3.53611223822358	3.65299945204596	3.3128230561723	3.95212752449774	3.76645700348509	3.71243211241043	4.37613392395429	3.27577854076379	3.81441738767964	3.13939145389744	3.46401471562777	3.68296358917649	3.79922415204943	3.45829932552003	3.82999445741594	3.55436179241051	3.25799353598372	3.4923016637085	3.55399949567682	3.07211476981455	4.31649034379334	3.12576912321108	2.76534094561818	3.74138661055903	3.62006212706146	4.41681780570305	3.43214589479552	3.66287643910524	3.51372875579195	3.52154344325125	3.62858421354814	2.91566082847065	3.26897548679845	3.99331879723473	3.6484821921018	3.56301943176161	3.36654107224362	3.92443107720336	3.4089712635601	3.48467140342127	3.65551312066471	3.96503935849686	3.85251901478314	3.08681750125064	3.72048843272795	3.83772737373523	3.52435764272055	3.85435309096047	3.44681745063816
TNFAIP3	4.22781089047959	4.75676262319522	3.04749928410645	1.72065296325515	3.84498840578593	3.24142635495085	1.85487489663013	2.23156252771568	4.84729283257784	1.66135000459822	3.82262335262583	2.62104447185597	4.23676496904963	3.1020562912629	5.64098957670157	5.10173443874134	1.31432670156627	2.84931402524573	3.56940876847336	3.59610215391276	3.76811612208361	2.41051321384737	2.90310671539841	3.65036574034267	3.54863714180593	3.00120302332468	3.23503675738956	2.85261775467653	1.4867815463852	3.5924701197169	6.34886904532484	2.88549165025162	3.54068029088225	3.96715366091319	5.94863775165572	3.69235693412831	2.88641287185056	5.41600586925589	3.23848267528407	1.89389381548374	4.10116519110228	3.89633687571144	3.99636584835439	3.24315320164917	2.90488406197383	3.01851530896446	5.41608970382042	4.06566377453458	3.4496016596162
CITED2	5.07566232757488	6.12688039030725	4.50775184150499	5.6853654406897	5.26446327576849	5.36674802612442	4.58787491294455	4.55260982907213	6.23493518824008	4.81720410986104	6.00579917420791	5.31639846589365	3.32982926169424	6.52209732607568	7.27204283817981	6.69979911933154	5.8083955227717	5.58587983855267	3.34691232020377	3.3714967384942	5.2494731357982	6.84523327998924	5.8810093278559	3.48292407587462	4.63032746138221	7.1977190622519	6.96307504024579	6.93686645763585	4.44924912208648	5.93187654751337	5.84404708307886	2.8890669816892	4.59057545354931	3.91748955111641	5.98886725271029	4.74795025111018	4.97671339255484	6.52352892522925	5.5727841995512	8.02456850403436	5.59948879210818	6.07910446116169	6.41756574899825	4.59439528706856	5.45097423466557	4.63726883966362	6.89880420404463	6.03891815038958	6.66474496236066
HIVEP2	2.95368280936915	2.17346645410522	1.91966133766025	2.74480392505507	2.76156834334975	2.35640567590479	2.05316872287979	2.18026864375184	2.64890361590847	1.9476187238498	2.5703603586917	2.46235934151141	2.22202194124269	2.36964718951788	2.3652875483401	3.11682717219871	2.00112381710971	2.84175957858011	1.93170265147843	1.68123523167715	2.68028535222357	3.33227896958738	1.50836050267383	1.94298804070168	2.57239815035818	2.76341469199464	2.23208447017211	2.52489566586168	2.10890518041035	1.85744456012346	3.49890435134976	1.95349087891621	2.59639745420689	3.1791442163286	4.57830344790372	2.38794463136003	2.65515638982409	2.12124021910796	2.36337605192714	2.00620541518987	2.56972588869837	2.54763162904965	2.6506646761656	1.96278420115669	2.54916085938991	2.56178795296417	2.20023131436366	2.47890579492749	2.32034514925577
PLAGL1	1.23294597467929	0.818739007627904	0.731655309837558	0.723413768105206	1.6627757589488	1.9980565868713	2.18501931777582	0.0747975392549087	2.23713998408356	0.401396332523719	2.07726771144756	0.438540640803359	1.80690818191114	1.67610460122307	2.2789003190335	2.09942694524381	0.290696149977422	0.889051793502585	1.62269981082301	1.89526614716426	2.4281687682367	0.640953869121888	0.649784337206287	0.836290779835693	1.68482411196591	1.0986174939799	2.63629821189599	1.55173560863118	0.39213124890405	0.789013289834496	2.12615626217432	0.910447605863438	0.58192575886136	1.02382800987089	2.89702128420826	1.14737995900651	0.999929051087418	1.03040889762663	1.12327558289113	0.458067438961228	1.87125332047888	0.924996317584966	1.19239779688208	0.881970180393272	0.682391774829267	1.8278540169156	2.48524374763181	1.4863432210252	2.2742743249146
SHPRH	0.490580615220496	0.509150966854518	0.341201614185196	0.61893634727294	0.49354848642954	0.598845702678677	0.91858999588299	0.417524142069578	0.745401958476333	0.107471684039597	0.631762198361337	0.452977578570684	0.506899878315764	0.558086167045188	0.633446671151698	0.702342114548126	0.285085229174289	0.638519791778859	0.410710657063834	0.0605271455938379	0.703057645315479	0.423942535440603	0.468745694637398	0.294809515997544	1.26196719633013	1.06032786256208	0.533411304753709	0.44501954682671	0.634860272858603	0.2779270226813	0.493194748262064	0.262877841617687	0.278831439398182	0.636092506626339	0.453055527415322	0.400946561732448	0.280750444436036	0.588392922209219	0.537546212173226	0.4068823774497	0.509191632965523	0.657951879429082	0.584542877388567	0.490111407283056	0.77328339165213	0.54132409071987	0.656204003778337	0.697410676295375	0.440612840236044
ZBTB2	3.27723934387829	3.09446885291828	2.71729313290876	3.40307396476234	2.99462294084516	2.64065320071884	3.69084695716715	2.20601029460883	2.76372045326394	3.1988192758912	2.7090004504903	2.94838344916141	3.01602682744709	2.7802806476964	2.80150180970923	2.82483058531967	2.43880446948277	2.98666114842711	2.7376517465081	2.5876626425248	2.83904744774005	3.00109925613067	2.24784348342885	2.66108218540487	3.09474734400273	3.46049049897679	2.22109402704568	2.70839061799262	2.5601267574149	2.84029072138085	3.28536620217168	2.94166770844005	2.46652361682278	3.26655392810666	3.4340847119355	3.67344798496568	2.80488908460556	2.79931151232501	3.01335306628197	2.25607431969119	2.78339503204805	3.22161791536417	3.1257795987499	2.88565706414094	2.55780297624984	3.27709217295328	2.73451756271489	3.06884359477636	2.87256200678084
ESR1	1.02121861420792	0.145024357411171	0.318879129916092	0.209386550929858	1.1068661982085	0.947142475810038	0.0436171025682223	0.772181718282875	1.3607263782893	0.22131127359288	0.474395017268084	0.200200179530826	0.196881872590549	0.618331983546202	0.643023990119578	0.663371901081226	0.725488138694941	0.455737865343236	0.133072432953209	0.307916062731597	1.8024558480262	1.22793847346063	0.342927265329064	0.65379866669079	2.37176386987543	1.74204962423694	0.437843473765252	0.410038486332863	3.74879730658225	0.918449228014917	0.683065663130442	0.979421612065721	0.234604617372921	0.248134018706665	0.868992643998177	1.25098844088375	0.672463313973784	0.756082370158637	0.775240786825481	0.0781155524462791	0.723906987333457	0.570206944692265	0.765027725603999	0.628329086909438	0.579033824645427	1.8944831232606	0.776954234201534	0.689099994484105	0.458015400355042
ARID1B	2.70832177173631	2.07634943030641	2.18232479420088	2.28659032975604	2.89377047880877	2.58494506809163	1.92930985304565	2.42924439985336	2.82571951845445	1.52701165540169	2.64270858825088	2.46018814189644	2.18524825679522	2.42040647112789	2.64987462991635	2.76827196027674	2.0311500920493	2.31507616610772	1.97605737200075	1.59519215083382	2.85070308907754	2.50453174358194	2.08058716087785	2.18622808979135	2.26892707938526	2.97765486615643	2.10373672702085	2.58359161024344	2.12048704651722	2.11742655955992	2.55062546201582	1.76128208037606	1.93694719772912	2.43007568391517	2.49944492205087	2.35950773839353	2.8178950951477	2.52223641123798	2.42873712677378	2.23471200347101	2.61070858561708	2.66579969307383	2.70250003876103	2.44947477680696	2.5826036877986	2.46516123049817	2.52455164178538	2.6767730171045	2.54210622388323
TULP4	2.0278462257387	1.35389545784883	1.38001196563391	2.64355600346108	2.6058158391479	2.14623419342637	3.13383585281058	2.31232375337189	2.16042572401899	1.72893715578846	1.7693787942697	2.11998658994388	1.97213103204237	1.7326531957544	2.12132666239014	1.88435432262048	1.34727942457515	2.57583322076482	1.59797747082726	1.09738774268145	2.72522710497746	2.27143103094087	1.42856169844966	1.64302684977101	2.44677393996258	2.62377705822406	1.43719891630045	1.67710428543847	1.79092345635463	1.54201557145932	1.6321113369445	2.02128080351821	1.80744157415797	2.46827537742347	1.60882430711916	2.21185969010152	2.34519174919409	1.88982809772803	1.97582617808052	1.46876468009598	1.99014909763315	2.30496195214428	1.90418609163318	2.00098330235307	1.59610500896548	2.12772677288261	1.84407718848124	2.19509120936033	1.91795840575791
PHF10	3.76505670653757	3.44834467192036	3.57876775237884	3.84490846289888	4.21756584608223	3.68840099247525	4.13008913441883	3.53369842414354	3.86687838946971	2.76416004439942	3.40196528018349	3.39699901103301	3.52042151151339	3.31911983282	3.57292138424337	3.54197956854431	4.21912369298834	3.72052506806787	3.10614430699882	3.33797542613578	3.80753411410817	3.26266785177096	3.2985737301311	2.96617231816925	3.52433183173626	4.20922932103386	2.97393514949611	3.38373598544134	3.50876650643511	3.6229386280899	3.70223108088763	3.3921662693237	3.08684672059408	3.74079064689699	3.93667101945807	3.19442411071261	3.66588881271779	3.42527765914349	3.25928867676202	2.77187857884199	3.70065042032806	3.68318332787572	4.02574649404027	2.84055557631612	3.15082043192479	4.26796901340325	3.74796017128725	3.61198064345508	3.66486555786731
TBP	3.003832827414	3.13162650354291	2.02403048321645	2.88129567528727	3.14695844056693	3.25362168301982	3.644866438453	2.82295475101444	3.05770040859681	2.06262382985459	2.96506848173703	2.42763277174651	2.99943887633281	2.57691707897727	2.89440486059647	2.67450118734068	2.89421168956677	3.28746889128414	2.75412401567502	2.48314838881276	3.41536950204095	3.22475691056489	2.92436536466579	2.15032356570668	2.97742688202032	3.26085120518147	2.3197213736539	2.69295585239985	2.11617946886592	3.30824091571693	2.70066626646427	2.48663943599835	2.66529171741262	2.81001368919477	2.62427984719742	3.0824391367864	3.19795050268885	2.5855574693382	2.52901660580096	2.14164473465088	2.9616927691377	2.77187219998102	3.05644572091955	2.61359344175894	2.19397023667633	3.54452856491589	2.96402962621015	2.81606476223058	2.68330363843244
MAFK	3.72285007559099	3.4023116379118	3.38728090470696	3.29411473107338	3.7549394461686	4.3202903981575	1.98060096111399	2.99122492588014	3.46356458155839	3.68848278049341	3.9333584759182	3.4697143866099	3.58017415329959	3.35575309418858	3.56896158797532	4.15276738650319	4.33323127787956	4.39847813852599	2.95557986169254	3.9218034909979	4.01207884920399	4.24823091066373	2.41168399469675	5.07570863448426	1.72136797189401	2.60175250179729	3.33283239163672	2.6807233837355	4.62029455733667	2.46270781626722	4.43227112701116	2.31316194275253	3.47625206789626	3.06279903126716	5.51534303150533	3.73008891581232	3.5344026857715	4.23366712858696	4.74405235725924	3.0915558630468	4.89917456157556	4.16778708372645	3.62777373485706	4.45093069540577	2.37754402437282	3.70345075690306	3.88496607357164	3.73537308253782	3.38332610829527
RBAK	1.6773072640202	1.81102051865417	2.16289209173669	2.87840160863178	2.06051411388299	2.75689289251555	2.86057675417349	1.98659363383959	2.22833257552762	2.0495044014036	1.76777994301549	2.08188998030729	1.64098726284764	1.46541634078795	1.56350638346681	1.65987379754901	1.6744531810156	2.37831494726749	2.0737751465749	1.06466269482717	2.13074465159067	1.99063738639689	1.16900195704917	2.41201352742221	2.3003903117425	2.24830492921139	1.86641396765731	1.81546003560905	2.76179007435674	1.34543285352246	1.41699577660215	2.72590954260457	2.14793197598304	2.70075741297043	1.67904075629865	1.61692020403771	2.05127806654336	2.22459863490189	3.08136912590041	1.47630827729537	1.83758199432754	2.79606083780784	1.35520837967191	2.71740013445994	2.21168029539459	2.56569652793332	1.86891599598177	2.42129812444709	1.71922515613863
ZNF12	2.58454462812234	2.87261805750345	3.09948402255906	3.92164751025015	2.81001611989785	3.46205799311957	2.81430519180491	2.79326770386835	2.95419064178306	2.94980043729421	2.27150702560371	2.72793790569973	3.1664808394725	2.31328838668995	2.18461245586513	2.47033670621763	2.41751731165167	3.14240787464141	2.81604307880881	2.17380315862947	3.0802816410748	1.85951062661204	2.46244699434637	3.51088847241028	4.02396717358189	3.0940220323612	2.77825923424137	2.52105936511895	3.40053609315746	3.04219090686726	2.32791275551232	3.164770205646	3.0888293086872	3.40202432585244	2.67054103830698	2.39965553307273	2.84968899973853	3.06845625462726	4.18832805251484	2.19076120199372	2.66958328485531	3.35314298410168	2.32272386108759	3.20952053403427	3.05289646469796	3.36379938433139	2.48274226846037	3.2746023037455	2.4928580363034
PHF14	1.79660701156095	2.25365039958285	2.58056162842302	3.70681287253251	2.50931468050671	2.84593919954482	3.56792608943063	2.49193170426587	2.26784927187451	3.71059674063708	2.09469469623355	2.36988412711995	2.37238312808562	2.01310415353552	2.27643889481441	1.9330483611516	2.13436618269019	2.6664825275904	2.67688975080729	2.42760025788368	2.90080694858719	2.26854422172138	1.97879468953069	3.09321714984202	3.02018622333333	2.48413105465297	2.13524211826782	2.09596091521958	2.79211824029635	2.30118530049657	2.02295787892244	2.84049800202442	2.45995248673097	3.37677299770038	1.93598005906493	2.10543509996392	3.16523740303243	3.06231285700435	3.00715141347023	2.14757354558097	2.46476135040103	3.14597657160565	1.63176165112822	2.63176268367116	2.38421462143899	2.47569879190818	2.02594161891986	2.66412836347125	2.17445830533193
ETV1	2.7468913927489	1.8555817611969	2.1865542610756	2.64677508152144	3.0921750507389	2.27676249311461	3.12490453816287	3.96835246019721	2.30087247741437	2.10330114382677	2.70904262675303	1.49787929339715	0.929166684313314	3.72210175679071	2.64364586394024	3.18590048644049	3.98616235272796	1.24456295123489	1.55668692562457	0.878711532800941	1.42608839163481	0.868827533743096	1.75047055995247	1.80826444024706	2.60641816249245	1.7640651510688	3.10945937489968	3.45855098607537	0.752997385983005	1.65221147664513	3.15723794507209	1.81721514732668	0.728554393944804	2.13825176301919	3.22383870139168	1.79045793934844	2.10863460029424	1.93318194648111	2.72702921241359	2.90917904980417	2.96413539899174	2.8001038687142	1.91157321589614	2.68847285792133	4.41042971598223	2.0127998043093	2.70696637904502	2.92596503753541	3.37239486747161
AHR	4.07916055223656	4.87682361449667	2.69822434812512	6.11320986643436	4.88619730948207	5.12277012426353	5.32439203878335	4.99407207808043	4.34073096205392	5.07300216068463	4.73051953239081	5.43702405430364	3.96877232171414	4.75353130774895	5.31723214260921	4.97032403754785	4.65430851567658	5.49666856509885	4.01874957446324	5.8725600808919	5.93792090706376	3.34113781248766	4.87064101435549	4.38496662152014	7.67645653803099	5.24434811227834	4.83413039682373	4.62764145110247	7.98401344945642	5.94465758777366	5.75943895833356	4.17758303720013	4.75201883506986	6.02300738248068	5.9070087308612	3.88103789185125	5.50271882274351	4.39710472139647	6.36325538358969	3.38157538801843	4.90675063125663	4.91191915166355	4.38617616194722	4.78070477388721	5.4447533420036	4.37193692248493	4.71117482547832	5.0801571766384	4.73811791871356
HDAC9	0.800911150242475	0.351501618780988	0.10264443952842	0.498583322232695	0.916987701646451	1.28898888511052	0.221247255886882	0.0826325166873081	1.00813408832794	0.575759934891323	0.692318692843569	0.290008184092688	0.720202661533836	0.808164569424216	0.662406391481093	1.02259125684538	0.0961720565551725	0.250902554623986	0.49659383569844	0.109967039479408	0.653913230885046	0.13190215013897	0.461071943215927	0.224021247305311	2.14200389378503	0.682625193239742	0.608393926174575	0.463335770850961	0.0678866527459419	0.565743359770815	0.425240506274476	1.34886612665569	0.936264014994816	1.12864366315759	0.428233993168585	0.462335296434689	0.702576967642223	0.269993081133356	0.959618779641941	0.441908965518296	0.452649521252745	1.28572999227795	0.354617933565001	0.445179245397316	0.726922374714323	1.01025607890624	0.711922292952421	0.752441255781261	0.493648086741113
TWIST1	1.7425165261199	2.33688392454378	0.967769440812849	0.708218222561825	0.259668493173006	0.528211222315349	0.45458985711987	0	1.22161966325084	0.722997543755063	0.25829084655023	1.0175918161796	1.78227688720346	0.503329457852407	0.90695504973744	0.710886124386018	0.195419408895726	0.408190647726222	0.927711903334212	1.31431535708803	0.88535409223943	1.14071371435146	0.0750955341287297	0.746951079904141	1.12163220601844	0.29267706906863	0.165144121668609	0.33257616226598	0.948970722404911	0.476803818283065	0.507878507637705	3.23808240824225	0.602088876731492	3.02091423426569	0.340089582348632	0.345073135108079	0.956722747617125	0.403878897823166	1.55637414971161	0.151510986419091	0.583997711934688	0.121901229811288	0.251062273529567	0.178378955481735	0.0733226659867324	2.32969027887104	0.535966432705673	0.458281473248263	0.0781517236421114
SP8	0.0526736128310361	0.0912425396741346	2.27907695177667	0.111512371619813	0.124141485877961	2.11148125824412	1.9450205651969	0.0367754195221718	0.0141310264354348	0.581660293813946	0.00963435432698008	0	0.440767745689943	0.0121463573288625	0.03175595561267	0.0289706372125088	0.0151772655820999	1.54708300191223	0.957863650828524	0.00532161801471464	0.194663089119425	0.192133128768843	0	0.0265070642858648	0.0178899802208034	0.0292717655796518	0.0284198306725959	0	0.310827693332126	1.60743556258149	0	2.06263191230152	0.0904878203140547	0.0580683767036206	0.00836402798259106	0.0101150940860241	1.07595255450411	0.00578047079092153	0.53337358007681	0	0.072423314505894	0.0679280157355349	0	0.0543364829052581	0	2.24002658750773	0.125169775371387	0.503845230862764	0
SP4	1.40921346864917	1.81208195635833	2.50285705091408	2.7260654896849	1.80481282458261	2.34146585523153	3.00508193671162	1.69390817345077	1.66542081327701	1.4689001241366	1.39090765537344	1.80261433291981	1.70547118850982	1.48291044803654	1.8136506047461	1.63363599127194	1.05339345132735	2.63108155338929	2.10712069336931	0.783004224175648	1.94339167964409	1.13055399778522	1.21316651195364	1.23896241612552	2.90658617230133	1.81083894140147	1.50342361523403	1.5804993912531	1.67091288449049	2.21417719276595	1.63543188953556	1.44729247317727	1.37164306145772	1.84658101204387	1.79596588376475	1.28150312639373	1.53900952310057	1.56025691781756	2.30403611705494	1.66556840539719	1.51943829193969	2.61306288186241	1.44096629851135	1.65615251057338	2.08083083764175	2.03819798483516	1.59793577862785	1.94913342492215	1.3737436538249
NFE2L3	4.14414837432566	4.78399994754291	2.47280030614969	1.35127797479793	3.38125364951331	2.80193125054536	6.71850670232651	3.51711867093449	3.65257443862908	2.92576660450902	2.85681049855316	2.79024670895637	4.43561329204999	2.29895863027979	3.17055589426756	2.66167190491101	2.67904497117996	3.66458981048399	3.65287427039767	3.2632612544367	2.99688252466749	1.12708467195391	3.90288165142373	3.86280106403661	4.02367442390633	3.31413995802241	3.49080538100478	1.85674737684888	3.7833730127122	4.98664436793904	1.77513750032099	2.40738366711627	3.08949527590536	3.81112272463839	2.0739403922869	1.90054161403484	4.41406673337236	3.71291730023524	4.94253356996142	4.11120326832537	3.13491873336152	2.42794046755708	2.57963821957627	3.10761573187349	2.59878415155258	4.47178489779815	2.76932709420229	3.51398637312535	2.52347878846047
CBX3	5.08882028720306	5.57056906983897	5.66258643029644	6.21659043096623	4.87381466345649	5.60491430353332	6.79176463664275	5.27089647135887	5.13746792543769	6.05598172144446	4.41285212965472	5.71652223899323	5.26894006804951	4.39706493926746	4.59882500427506	4.13655071895251	5.34550315965803	5.36433475243434	5.64675036162365	6.21090604823785	5.79118611844945	4.08994191340744	5.38582245504145	6.05435574060095	6.09733813951649	4.69378190777793	4.88352815531202	4.40808941133998	5.80769686282824	6.25422972206733	4.17187544074571	6.02834371020803	5.70889522195052	6.10425601591766	4.24391458871571	5.13484514904868	5.59073638843425	6.21852490308368	6.37500673409059	5.13633613323634	5.40288523711094	5.77190291102182	4.54903671497097	4.85434495800854	4.65587156159418	6.03103607261622	4.62716819180354	5.14713756926244	4.44299863097134
HOXA1	1.09384838241469	1.39246305352509	0.0263633472113165	0.0622992306175403	1.27567696853639	0.17176747355167	4.64326706725299	0.0180679028745851	0.459174926701218	0.127304619430292	0.1856943621936	0.479434328689523	0.854502731471745	0.333419372266001	0.155833914571952	0.324780836131169	0.0331300260819061	0.0982815620299807	0.444902884016822	0.148257135332966	0.276837613136152	0.165665408306199	0.0405721970299161	0.28360166649193	0.331040501970645	0.20923694758306	0.0684014690775095	0.21463691054408	0.0804011156128656	0.600767569022925	0.113105279335539	1.3598701985528	0.114952614372842	0.395883204510389	0.106520362356726	0.0724697128830274	0.833788813509358	0.0904054247164086	0.967003072057443	0.0658002985368649	0.396845316326821	0.457494298042313	0.112598694695989	1.35990824617321	0.14321908626342	0.897916571217044	0.443871233849253	0.262544193616946	0.324891705149279
HOXA2	0.81502837521455	0.421660070357256	0.228288559284677	0.0747517169450607	1.62909794814616	0.231603193328623	1.58894705664659	0.00935990272164979	0.376038074320554	0.0863204301590238	0.405254005837273	0.647784615071202	0.194253922572136	0.902757288598539	0.344047401065349	0.419536993639929	0.132222465066789	0.0873512058985299	0.873701523770833	0.167327172667313	0.302847340362457	0.170813701885045	0.198252534835291	0.29206128410305	0.151615317584287	0.20791669504636	0.322818027171461	0.474957842818846	0.0597514038572322	0.30823214583702	0.519280545023231	0.926894595363965	0.102233065534022	0.803634297023181	0.244511604382649	0.456795352770964	0.474155908244793	0.125772071031643	2.90180856231305	0.157933171572005	0.320991022736943	0.273041055855601	0.223667088859265	1.17342512484394	0.392467800351158	0.466977285330398	0.963391052669938	0.358131934528688	0.690521787510793
HOXA3	2.06118491949047	2.31038010769309	0.574662887452882	0.420358633689944	3.20625949543252	0.562805788497219	3.0731297698419	0.0577901890574794	1.78918036113078	0.287803763854031	1.00895096952622	3.17698368612766	1.18168157630291	1.56742914567824	0.630098393197176	0.735984845773133	0.354463307031973	0.358476263517553	2.15961236673726	0.874057724692683	0.64472286056528	0.625969193085595	0.314818338780575	0.919361913377724	0.397120851187023	0.42962118252858	0.55535076902735	0.910034009982542	0.237102470782897	1.19811493210876	0.771947534481008	1.21193196323809	0.240797603297291	2.10961082667578	0.340368187454222	2.48199833357657	1.17908953831338	0.462420150342034	4.07874057634024	0.393615157769172	1.33864048646106	0.477658867602102	0.330290988166045	2.55883998539066	0.686375424722292	1.56735049485587	2.12972266605164	0.891574806524213	1.33588543346876
HOXA4	0.730737134896114	0.457769222566785	0.181434432247769	0.266745951734671	0.766563079337167	0.398912736666288	2.666293949419	0.0261850058052051	0.627280161871973	0.161306968087754	0.740032750213447	0.264585824228133	1.37213622966632	2.00824333380857	0.754279943738979	1.17113567148274	0.109394361311592	0.187830551602629	0.432946716748929	0.2964031020791	0.40994856307832	0.280652689025692	0.367553964878063	0.3667015971672	0.274247637786366	0.413080721693284	0.40556175041691	0.656248205568466	0.177459869624044	0.264328902024188	1.50874207280579	0.549471573184923	0.291438469861354	0.7081500453022	0.683773274220574	0.426962383398513	1.25684031075948	0.358352656440996	2.65544182779041	0.421269513035429	0.949565967244202	0.286716880061623	0.253030650340301	0.585265610976339	0.463834211249648	0.822309148805572	1.77026602173394	0.918058076483959	1.89555763868601
HOXA5	1.94420208790656	2.06411042918191	1.11488963692184	1.05866892433204	2.31604726208387	1.7034408617798	2.54500320394095	0.224910467166796	2.24847954814544	0.983054885828443	2.6447437599875	0.835451141889887	1.33949973529334	4.05451033940256	2.18994774852938	2.51041070673905	1.05840494439811	1.09657450581042	1.83843071360152	2.57683228037557	1.87965305982381	0.785734123811709	1.2882944045705	1.92610424424214	1.77589266425328	2.05065518340418	1.84216157002069	2.7039442788964	0.487357143077477	2.16941634922511	2.48787914811271	2.12523543738043	0.990531313691256	2.02285607946268	1.04529567220733	1.98465680293183	2.28657180121332	1.66783762199254	2.7594487327368	1.63049485346627	3.00349563701529	1.6531172384387	1.67963945104767	2.20652524739528	2.05355503460929	1.92760878086516	4.00030914625975	2.42863766545158	3.90364086589769
HOXA7	0.181167626893154	0.323887185596125	0.0948745880816983	0.0761711191853467	0.198883256071754	0.25735708053683	0.837208380700393	0.0190208315951023	0.464116434035171	0.056586899914104	0.445347755603402	0.0477600025049855	0.405444588429428	0.44897055072427	0.118759454254006	0.486893162647111	0.102172809355834	0.131526057060036	0.402587658406543	0.00819827636616742	0.0964433697273529	0.0895954179214425	0.124470639225937	0.0931848274301506	0.0920729774241736	0.163641940814712	0.280664496207924	0.308578404111718	0.0246660380210629	0.183945505631778	0.372347346878601	0.0282268212192308	0.0178898951122994	0.212057039757059	0.159063014188058	0.2573734001762	1.05884989514547	0.136268005684027	0.233117137514566	0.173474693706027	0.298927138145995	0.145621275601261	0.160326237769485	0.398498376904105	0.312428419473087	0.322501039442044	0.574531889652703	0.324495439830642	0.600567498840616
HOXA9	0.213817574649288	0.0705078597338365	0.0221310887469491	0.0437992281382248	0.14136183154448	0.172718782020356	1.79009533098444	0.0151603644928094	0.195327067287584	0.0704382174122276	0.199173996513875	0.0444034755632433	1.1589652998844	0.10117345589532	0.0767452133804767	0.109485086104541	0.0186074280111587	0.0360822226624773	0.640614116303055	0.137232944412153	0.0688974982143866	0.140122460204141	0.0340857202772457	0.18468213600941	0.158361833682094	0.138338760907077	0.101998715367448	0.241131514879252	0.123293155265655	0.0547201824216999	0.0953989227961016	0.239835984424732	0.056204884603595	0.218896550857743	0.0102598246049793	0.0728850039994595	1.43307540106505	0.0489278921781436	0.274275478765989	0.0334685470363465	0.295711613488131	0.012144958094596	0.0243347513523805	0.35251311727483	0.0738064267036989	0.244422861128616	0.222655324592512	0.123307288125692	0.247082774708641
HOXA10	0.686309171349957	1.34879265896337	0.0181086598105556	0.0429587395788138	1.10272513436988	0.244577914628144	0.905130641914691	0.0609582867645828	0.223827395891584	0.052648858615744	0.971587006665155	0.0260816196926769	1.65001746166798	0.128660656323577	0.0783421493299873	0.126376067195571	0.213011095049758	0.0295499602036789	2.51436268193489	0.122943812347263	0.0907839110267338	0.0915090457359841	0	0.0951726204380917	0.735563270455465	1.1803733245698	0.0471974331049927	0.0277042758604858	0.584085366619458	1.5493353670912	0.0228427032663061	1.84630723118524	0.046087438680099	0.78314162194173	0.0250213946490653	0.928476980266232	2.49419748873755	0.450408151198286	2.02843706053071	0.0364254915733886	0.214206729062768	0.029591141583871	0.0395579538534002	1.58349241880744	0.0204795223780849	1.80657882440386	0.966801586448778	0.119794056308978	0.043383366427898
HOXA11	0.0285353924521101	0.21959076789775	0	0	0.0411920200191342	0.0654126960549305	1.03684765065086	0	0.326319334435089	0.00859050810288933	0	0.00843337024277855	1.39245068110212	0.0578002531039936	0	0.0233901138533555	0.0364199803672417	0.0237887551117088	1.50326640205942	0.0915476593849252	0.0229796359662564	0	0	0.0837495899610441	0.0104212727121328	0	0	0	0.025768115005188	0.254439958442968	0	0.658246552987946	0	1.10991931280408	0	0	0.883692601107173	0.0093045230699159	0.026201976269148	0.0147432614790844	0.179828516555804	0	0	0	0	0.195899754337695	0.0149745410201551	0.0105251203406574	0.0464244616862903
[truncated: 10,103 more rows]
[truncated: 536 more columns]
