# Supplementary material for: Construction and Characterization of Long Non-Coding RNA-Associated Networks to Reveal Potential Prognostic Biomarkers in Human Lung Adenocarcinoma
Source: Front Oncol. 2021 Aug 27;11:720400. doi: 10.3389/fonc.2021.720400 (PMC8430225; doi:10.3389/fonc.2021.720400)
Supplement: Supplementary Table S2 — Annotation of hub TFs in OncoVar LUAD-related driver genes. [file Table_1.xlsx]

## Sheet: Sheet1
OncoVar: an integrated database and analysis platform for oncogenic driver variants in cancers
DGIdb drugs	Associated variants	Cancer	Gene_symbol	Consensus_Score	Driver Level	Onco_gene_OncoVar	Ensembl_ID	Entrez_ID	Gene_biotype	AI-DriverGene	P_value	FDR	OncoVar_Score	CGC	OncoKB	MutPanning	2020Rule	CGCPointMut	CTAT	FASMIC	HCD	MouseMut	Oncogene	TSGene	Therapeutic_target_in_PMID_30971826	PMID_29056346	PMID_29056346_collected_known	TCGA_papers	Intogen	DriverDBv3
Drugs	Associated Mutations	Lung adenocarcinoma [LUAD]	ATM	31	4	Y [LollipopPlot, SurvivalPlot]	ENSG00000149311	472	protein_coding	Y	9.42947e-10	5.83484e-07	1	N	TSG|Pan	Y	TSG|Pan	Y|Pan	TSG	N	Y|Pan	N	N	N	N	Y|Pan	Y|Pan	Y|Pan	N	2
Drugs	Associated Mutations	Lung adenocarcinoma [LUAD]	CHD1	0	0	N	ENSG00000153922	1105	protein_coding	N	0.294418	0.596574	0.470753	N	N	N	N	N	N	N	N	Y|Pan	N	N	N	N	N	N	N	N
Drugs	Associated Mutations	Lung adenocarcinoma [LUAD]	NR2C2	1	1	N	ENSG00000177463	7182	protein_coding	N	0.507634	0.596574	0.470753	N	N	N	N	N	N	N	N	Y|Pan	N	Y	N	N	N	N	N	N
No_drug	Associated Mutations	Lung adenocarcinoma [LUAD]	BTAF1	0	0	N	ENSG00000095564	9044	protein_coding	N	0.134128	0.596574	0.470753	N	N	N	N	N	N	N	N	N	N	N	N	N	N	N	N	N
No_drug	Associated Mutations	Lung adenocarcinoma [LUAD]	CNOT6L	0	0	N	ENSG00000138767	246175	protein_coding	N	0.293564	0.596574	0.470753	N	N	N	N	N	N	N	N	N	N	N	N	N	N	N	N	N
No_drug	Associated Mutations	Lung adenocarcinoma [LUAD]	ELF2	0	0	N	ENSG00000109381	1998	protein_coding	N	0.0307326	0.502127	0.501716	N	N	N	N	N	N	N	N	Y|Pan	N	N	N	N	N	N	N	N
No_drug	Associated Mutations	Lung adenocarcinoma [LUAD]	NFAT5	0	0	N	ENSG00000102908	10725	protein_coding	N	0.217778	0.596574	0.470753	N	N	N	N	N	N	N	N	N	N	N	N	N	N	N	N	2
No_drug	Associated Mutations	Lung adenocarcinoma [LUAD]	POU2F1	0	0	N	ENSG00000143190	5451	protein_coding	N	0.201112	0.596574	0.470753	N	N	N	N	N	N	N	N	N	N	N	N	N	N	N	N	1
No_drug	Associated Mutations	Lung adenocarcinoma [LUAD]	REST	10	2	N	ENSG00000084093	5978	protein_coding	N	0.364908	0.596574	0.470753	N	TSG|Pan	N	N	N	N	N	N	N	N	N	N	N	N	N	N	N
No_drug	Associated Mutations	Lung adenocarcinoma [LUAD]	SHPRH	1	1	N	ENSG00000146414	257218	protein_coding	N	0.101824	0.596574	0.470753	N	N	N	N	N	N	N	N	N	N	Y	N	N	N	N	N	N
No_drug	Associated Mutations	Lung adenocarcinoma [LUAD]	ZBTB37	0	0	N	ENSG00000185278	84614	protein_coding	N	0.514089	0.596574	0.470753	N	N	N	N	N	N	N	N	N	N	N	N	N	N	N	N	N
No_drug	Associated Mutations	Lung adenocarcinoma [LUAD]	ZNF121	0	0	N	ENSG00000197961	7675	protein_coding	N	0.00374523	0.175006	0.684161	N	N	N	N	N	N	N	N	N	N	N	N	N	N	N	N	N
No_drug	Associated Mutations	Lung adenocarcinoma [LUAD]	ZNF224	0	0	N	ENSG00000267680	7767	protein_coding	N	0.519634	0.596574	0.470753	N	N	N	N	N	N	N	N	N	N	N	N	N	N	N	N	1
No_drug	Associated Mutations	Lung adenocarcinoma [LUAD]	ZNF236	0	0	N	ENSG00000130856	7776	protein_coding	N	0.0102922	0.292376	0.597953	N	N	N	N	N	N	N	N	N	N	N	Y	N	N	N	N	N
No_drug	Associated Mutations	Lung adenocarcinoma [LUAD]	ZNF326	0	0	N	ENSG00000162664	284695	protein_coding	N	0.060755	0.596574	0.470753	N	N	N	N	N	N	N	N	Y|Pan	N	N	N	N	N	N	N	N
No_drug	Associated Mutations	Lung adenocarcinoma [LUAD]	ZNF483	0	0	N	ENSG00000173258	158399	protein_coding	N	0.344128	0.596574	0.470753	N	N	N	N	N	N	N	N	N	N	N	N	N	N	N	N	N
No_drug	Associated Mutations	Lung adenocarcinoma [LUAD]	ZNF507	0	0	N	ENSG00000168813	22847	protein_coding	N	0.176749	0.596574	0.470753	N	N	N	N	N	N	N	N	N	N	N	N	N	N	N	N	N
No_drug	Associated Mutations	Lung adenocarcinoma [LUAD]	ZNF510	0	0	N	ENSG00000081386	22869	protein_coding	N	0.500468	0.596574	0.470753	N	N	N	N	N	N	N	N	N	N	N	N	N	N	N	N	N
No_drug	Associated Mutations	Lung adenocarcinoma [LUAD]	ZNF564	0	0	N	ENSG00000249709	163050	protein_coding	N	0.533897	0.596574	0.470753	N	N	N	N	N	N	N	N	N	N	N	N	N	N	N	N	N
No_drug	Associated Mutations	Lung adenocarcinoma [LUAD]	ZNF573	0	0	N	ENSG00000189144	126231	protein_coding	N	0.594969	0.596574	0.470753	N	N	N	N	N	N	N	N	N	N	N	N	N	N	N	N	1
No_drug	Associated Mutations	Lung adenocarcinoma [LUAD]	ZNF638	0	0	N	ENSG00000075292	27332	protein_coding	N	0.125253	0.596574	0.470753	N	N	N	N	N	N	N	N	Y|Pan	N	N	N	N	N	N	N	1
No_drug	Associated Mutations	Lung adenocarcinoma [LUAD]	ZNF708	0	0	N	ENSG00000182141	7562	protein_coding	N	0.012727	0.328804	0.577354	N	N	N	N	N	N	N	N	N	N	N	N	N	N	N	N	N
